# Supplementary material for: A drug repurposing screen identifies antiviral compounds against Puumala Orthohantavirus
Source: Sci Rep. 2026 Jun 25;16:19596. doi: 10.1038/s41598-026-57843-1 (PMC13303921; doi:10.1038/s41598-026-57843-1)
Supplement: Supplementary file 1 — Supplementary Material 1 [file 41598_2026_57843_MOESM1_ESM.xlsx]

## Sheet: primary screen data
Plate ID	Plate	Well	sample type	Compound ID	Batch nr	viability (% of control)	infection rate (% of control)	NAME	pert_iname	moa	target	clinical_phase	disease_area	indication
P101698	16A	E21	6_SPECS	CBK309242	BJ1897799	0.0501038	521.993	Solamargine	solamargine	apoptosis inhibitor		Phase 3
P101695	15A	D17	6_SPECS	CBK307736	BJ1894275	2.03862	503.308	Brilliant Green	brilliant-green			Launched	infectious disease	antiseptic
P101668	6A	G15	6_SPECS	CBK041064	BJ1894223	21.9358	488.451	BNTX	BNTX	opioid receptor antagonist	OPRD1|OPRK1|OPRM1	Preclinical
P101668	6A	O10	6_SPECS	CBK308205	BJ1896379	43.255	463.825	atiprimod	atiprimod	JAK inhibitor|STAT inhibitor	JAK2|STAT3	Phase 2
P101665	5A	F05	6_SPECS	CBK308760	BJ1897161	12.8723	443.147	KHK-IN-1 (hydrochloride)	KHK-IN-1	hexokinase inhibitor	KHK	Preclinical
P101653	1A	G02	6_SPECS	CBK278061	BJ1896536	7.48632	429.488	SB-743921	SB-743921	kinesin-like spindle protein inhibitor	KIF11	Phase 1/Phase 2
P101653	1A	I05	6_SPECS	CBK290114	BJ1895765	22.5599	416.246	lylamine	lylamine	cannabinoid receptor agonist	CNR1	Preclinical
P101668	6A	E23	6_SPECS	CBK041264	BJ1894481	0	402.126	daunorubicin	daunorubicin	RNA synthesis inhibitor|topoisomerase inhibitor	TOP2A|TOP2B	Launched	hematologic malignancy	acute myeloid leukemia (AML)|acute lymphoblastic leukemia (ALL)
P101653	1A	G04	6_SPECS	CBK308052	BJ1896138	38.0179	387.942	C-021	C-021	CC chemokine receptor antagonist	CCR4	Preclinical
P101707	19A	H04	6_SPECS	CBK293868	BJ1899060	12.1722	376.568	Bardoxolone Methyl
P101662	4A	J18	6_SPECS	CBK309223	BJ1897775	19.1787	368.941	Auranofin
P101695	15A	K13	6_SPECS	CBK308147	BJ1896309	0.802638	364.403	SB-268262	SB-268262	calcitonin antagonist	CALCA	Preclinical
P101671	7A	I10	6_SPECS	CBK308430	BJ1896654	86.2179	356.822	UF-010	UF-010	HDAC inhibitor	HDAC1|HDAC2|HDAC3|HDAC8	Preclinical
P101659	3A	J12	6_SPECS	CBK290292	BJ1896108	8.40181	352.818	NH125
P101653	1A	G12	6_SPECS	CBK042135	BJ1894552	36.4991	347.853	CHLORPROMAZINE HYDROCHLORIDE	chlorpromazine	dopamine receptor antagonist	ADRA1A|ADRA1B|ADRA1D|ADRA2A|ADRA2B|ADRA2C|CALM1|CHRM1|CHRM3|DRD1|DRD2|DRD3|DRD4|DRD5|HRH1|HRH4|HTR1A|HTR2A|HTR2B|HTR2C|HTR6|HTR7|KCNH2|ORM1|ORM2|SMPD1|TRPC5	Launched	neurology/psychiatry|gastroenterology|hematology|infectious disease	schizophrenia|nausea|vomiting|acute intermittent porphyria (AIP)|tetanus
P101653	1A	M10	6_SPECS	CBK201150	BJ1895775	6.01952	347.373	BAX-channel-blocker	BAX-channel-blocker	cytochrome C release inhibitor	BAX	Preclinical
P101662	4A	B12	6_SPECS	CBK042093	BJ1894541	36.5783	342.072	CETYLPYRIDINIUM CHLORIDE	cetylpyridinium			Launched	dental	gingivitis|mouth inflammation
P101680	10A	D22	6_SPECS	CBK176261	BJ1898142	46.9341	340.184	Dasatinib	dasatinib	Bcr-Abl kinase inhibitor|ephrin inhibitor|KIT inhibitor|PDGFR tyrosine kinase receptor inhibitor|SRC inhibitor|tyrosine kinase inhibitor	ABL1|ABL2|BLK|EPHA2|FGR|FRK|FYN|HCK|KIT|LCK|LYN|PDGFRB|SRC|SRMS|STAT5B|YES1	Launched	hematologic malignancy	chronic myeloid leukemia (CML)|acute lymphoblastic leukemia (ALL)
P101656	2A	D22	6_SPECS	CBK308266	BJ1896451	49.7945	338.112	LMK-235	LMK-235	HDAC inhibitor	HDAC4|HDAC5	Preclinical
P101707	19A	F03	6_SPECS	CBK303921	BJ1899013	23.0347	333.6	Omaveloxolone (RTA-408)
P101707	19A	G16	6_SPECS	CBK309458	BJ1898821	24.018	333.494	Domiphen Bromide	domiphen			Preclinical
P101653	1A	G05	6_SPECS	CBK040915	BJ1894105	39.9405	329.303	MMPX	MMPX	phosphodiesterase inhibitor		Preclinical
P101653	1A	G10	6_SPECS	CBK307773	BJ1894544	40.6101	327.057	CHLORAMPHENICOL SODIUM SUCCINATE	chloramphenicol-sodium-succinate	protein synthesis inhibitor		Launched	infectious disease	gram-negative bacterial infections
P101659	3A	K04	6_SPECS	CBK290837	BJ1897360	34.7609	326.339	Romidepsin	romidepsin	HDAC inhibitor	HDAC1|HDAC2|HDAC3|HDAC4|HDAC5|HDAC6|HDAC7|HDAC8|HDAC9	Launched	hematologic malignancy	cutaneous T-cell lymphoma (CTCL)
P101653	1A	M12	6_SPECS	CBK290215	BJ1896839	17.6363	325.52	IKK-16	IKK-16	IKK inhibitor	IKBKB	Preclinical
P101665	5A	M04	6_SPECS	CBK290257	BJ1895974	27.1256	325.349	SB-225002	SB-225002	CC chemokine receptor antagonist	CXCR2	Preclinical
P101704	18A	N08	6_SPECS	CBK290629	BJ1898524	0.790028	324.494	Dioscin (Collettiside III)	dioscin	apoptosis stimulant	CXCR3	Preclinical
P101671	7A	E04	6_SPECS	CBK289737	BJ1896196	87.6878	323.075	SBHA	SBHA	HDAC inhibitor	HDAC1|HDAC3	Preclinical
P101671	7A	H10	6_SPECS	CBK042178	BJ1895175	26.8915	322.932	MITOXANTRONE HYDROCHLORIDE	mitoxantrone	topoisomerase inhibitor	TOP2A	Launched	neurology/psychiatry|oncology|hematologic malignancy	multiple sclerosis|prostate cancer|acute myeloid leukemia (AML)
P101677	9A	M07	6_SPECS	CBK290479	BJ1898167	42.7377	320.617	Abexinostat (PCI-24781)	PCI-24781	HDAC inhibitor	HDAC1|HDAC2|HDAC3|HDAC6	Phase 3
P101656	2A	H18	6_SPECS	CBK307776	BJ1894604	3.15936	319.528	PYRITHIONE ZINC	pyrithione-zinc	ATP synthase inhibitor	KCNQ1|KCNQ2|KCNQ4|KCNQ5	Launched	dermatology	dandruff|cosmetic
P101680	10A	H23	6_SPECS	CBK290553	BJ1898269	14.925	318.25	Ispinesib (SB-715992)	ispinesib	kinesin inhibitor	KIF11	Phase 2
P101662	4A	C19	6_SPECS	CBK278010	BJ1897022	28.2701	316.438	Ixabepilone	ixabepilone	microtubule stabilizing agent	TUBB	Launched	oncology	breast cancer
P101680	10A	J06	6_SPECS	CBK290486	BJ1898187	7.23194	315.753	SRT1720 HCl	SRT1720	SIRT activator	SIRT1	Preclinical
P101698	16A	I19	6_SPECS	CBK290027	BJ1895614	24.0363	312.638	D-64131	D-64131	microtubule inhibitor	TUBB	Preclinical
P101656	2A	G23	6_SPECS	CBK200551	BJ1894596	33.23	310.164	DIGOXIN	digoxin	ATPase inhibitor	ATP1A1	Launched	cardiology	congestive heart failure|atrial fibrillation (AF)
P101665	5A	K08	6_SPECS	CBK308369	BJ1896578	39.0222	309.301	KG-5	KG-5	RAF inhibitor	BRAF|FLT3|KIT|PDGFRB	Preclinical
P101653	1A	G09	6_SPECS	CBK307956	BJ1895719	40.9618	309.064	Micronomicin Sulfate	micronomicin	protein synthesis inhibitor		Launched	infectious disease	gram-negative bacterial infections
P101701	17A	F17	6_SPECS	CBK277949	BJ1898642	31.7962	308.049	PF-04691502	PF-04691502	mTOR inhibitor|PI3K inhibitor	MTOR|PIK3CA	Phase 2
P101695	15A	K22	6_SPECS	CBK040980	BJ1894156	26.3904	306.571	tetrindole	tetrindole	monoamine oxidase inhibitor	MAOA	Phase 3
P101692	14A	C03	6_SPECS	CBK308906	BJ1897344	19.9854	305.384	Cevipabulin	cevipabulin	microtubule stimulant|tubulin polymerization inhibitor	TUBB	Phase 1
P101653	1A	G06	6_SPECS	CBK041156	BJ1894326	42.9188	305.342	AM-404	AM-404	cyclooxygenase inhibitor|FAAH inhibitor|TRPV antagonist	CNR1|CNR2|FAAH|TRPV1	Preclinical
P101677	9A	M13	6_SPECS	CBK291055	BJ1898419	47.044	298.447	ITF2357 (Givinostat)	givinostat	HDAC inhibitor	HDAC1|HDAC2|HDAC3|HDAC4|HDAC5|HDAC6|HDAC7|HDAC8|HDAC9	Phase 3
P101692	14A	E08	6_SPECS	CBK291047	BJ1897576	23.1847	298.159	Fosbretabulin (disodium)	fosbretabulin	tubulin polymerization inhibitor|VE-cadherin antagonist	CDH5	Phase 3
P101653	1A	G03	6_SPECS	CBK290096	BJ1896834	38.862	298.1	Ro-04-5595	Ro-04-5595	glutamate receptor antagonist	GRIN2B	Preclinical
P101659	3A	L08	6_SPECS	CBK308927	BJ1897369	34.149	296.95	Letermovir	letermovir	CMV terminase inhibitor		Launched	infectious disease	cytomegalovirus (CMV)
P101704	18A	I10	6_SPECS	CBK290113	BJ1895764	58.4463	292.978	2,3-DCPE	23-DCPE	BCL-XL downregulator	BCL2L1	Preclinical
P101656	2A	H12	6_SPECS	CBK200530	BJ1894967	33.5892	287.787	LANATOSIDE C	lanatoside-c
P101662	4A	J21	6_SPECS	CBK309045	BJ1897523	32.3568	287.154	Iinerixibat	GSK2330672	bile acid transporter inhibitor	SLC10A2	Phase 2
P101662	4A	C03	6_SPECS	CBK308654	BJ1897014	7.09277	285.397	TG 100572 (Hydrochloride)	TG-100572	SRC inhibitor|VEGFR inhibitor	KDR|SRC	Preclinical
P101656	2A	G02	6_SPECS	CBK015545	BJ1894738	30.6919	285.305	PENICILLIN V POTASSIUM	penicillin-v-potassium	bacterial cell wall synthesis inhibitor		Launched	infectious disease	pneumonia|ear infections|skin infections|throat infections|cholera|scarlet fever
P101674	8A	G06	6_SPECS	CBK308394	BJ1896609	29.6071	284.346	SP-141	SP-141	ubiquitin ligase inhibitor	MDM2	Preclinical
P101677	9A	E10	6_SPECS	CBK291020	BJ1894443	94.33	284.251	pyroxamide	pyroxamide	HDAC inhibitor	HDAC1	Phase 1
P101677	9A	C11	6_SPECS	CBK261295	BJ1895872	56.4748	283.46	scriptaid	scriptaid	HDAC inhibitor	HDAC1|HDAC2|HDAC3|HDAC4|HDAC5|HDAC6|HDAC7|HDAC8|HDAC9	Preclinical
P101680	10A	L23	6_SPECS	CBK288347	BJ1898619	23.0877	281.982	TG101209	TG-101209	JAK inhibitor	JAK2|JAK3	Preclinical
P101695	15A	B17	6_SPECS	CBK308137	BJ1896291	76.0079	281.659	TC-H-106	TC-H-106	HDAC inhibitor	HDAC1|HDAC2|HDAC3|HDAC8	Preclinical
P101653	1A	K14	6_SPECS	CBK290662	BJ1895782	32.9906	280.975	Vinflunine Ditartrate
P101668	6A	O16	6_SPECS	CBK278018	BJ1895788	36.124	280.848	S-Trityl-L-cysteine	S-Trityl-L-cysteine
P101689	13A	K11	6_SPECS	CBK309017	BJ1897489	89.4397	280.431	Degarelix	degarelix	gonadotropin releasing factor hormone receptor antagonist	GNRHR	Launched	oncology	prostate cancer
P101686	12A	M19	6_SPECS	CBK308482	BJ1896730	41.2656	279.232	R306465	R306465	HDAC inhibitor		Phase 1
P101698	16A	D17	6_SPECS	CBK278120	BJ1897083	21.5806	273.958	Vinorelbine (ditartrate)	vinorelbine	tubulin polymerization inhibitor	TUBA1A|TUBA1B|TUBA1C|TUBA3C|TUBA3D|TUBA3E|TUBA4A|TUBB|TUBB1|TUBB2A|TUBB2B|TUBB3|TUBB4A|TUBB4B|TUBB6|TUBB8	Launched	oncology	non-small cell lung cancer (NSCLC)
P101692	14A	K07	6_SPECS	CBK308171	BJ1896339	92.1551	272.687	ISX-9	ISX-9	neural stem cell inducer	NEUROD1	Preclinical
P101659	3A	K23	6_SPECS	CBK308747	BJ1897147	35.1174	271.763	IC261	IC261	casein kinase inhibitor	CSNK1A1|CSNK1D|CSNK1E|CSNK1G2	Preclinical
P101677	9A	L15	6_SPECS	CBK277940	BJ1898217	74.642	268.744	CUDC-101	CUDC-101	EGFR inhibitor	EGFR|ERBB2	Phase 1
P101665	5A	I16	6_SPECS	CBK278030	BJ1897688	32.0224	267.226	Tivantinib	tivantinib	tyrosine kinase inhibitor	MET	Phase 3
P101689	13A	F05	6_SPECS	CBK042078	BJ1896029	0.293114	267.215	SANGUINARIUM CHLORIDE	sanguinarium-chloride	apoptosis stimulant	CASP3	Phase 1
P101665	5A	B10	6_SPECS	CBK200845	BJ1897577	43.5449	266.624	Salmeterol (xinafoate)	salmeterol	adrenergic receptor agonist	ADRB2	Launched	pulmonary	asthma|chronic obstructive pulmonary disease (COPD)|bronchospasm
P101707	19A	D07	6_SPECS	CBK277909	BJ1898228	0.0506146	266.623	Idarubicin HCl	idarubicin	topoisomerase inhibitor	TOP2A	Launched	hematologic malignancy	acute myeloid leukemia (AML)
P101698	16A	M19	6_SPECS	CBK289906	BJ1897669	24.8124	264.99	BML-284	BML-284	WNT agonist		Preclinical
P101689	13A	J07	6_SPECS	CBK293661	BJ1897902	27.7007	264.316	L-asparagine	L-asparagine		ASNS|ASRGL1|NARS|NARS2|SLC1A5|SLC38A3	Phase 3
P101671	7A	L20	6_SPECS	CBK307747	BJ1894364	32.972	263.936	Combretastatin-A4	combretastatin-A-4	tubulin polymerization inhibitor		Phase 2
P101671	7A	N14	6_SPECS	CBK290134	BJ1895796	47.4521	263.918	CGP-71683	CGP-71683	neuropeptide receptor antagonist	NPY5R	Preclinical
P101698	16A	I03	6_SPECS	CBK308737	BJ1897133	31.1182	262.473	Paritaprevir	paritaprevir	HCV inhibitor		Launched	infectious disease	hepatitis C
P101698	16A	J08	6_SPECS	CBK309185	BJ1897710	25.6575	261.655	THZ1	THZ1	CDK inhibitor	CDK7	Preclinical
P101659	3A	L07	6_SPECS	CBK308884	BJ1897320	30.1732	261.48	Litronesib	litronesib	kinesin-like spindle protein inhibitor	KIF11	Phase 2
P101659	3A	H15	6_SPECS	CBK016139	BJ1894920	28.1516	259.338	MEBENDAZOLE	mebendazole	tubulin polymerization inhibitor	TUBA1A|TUBB|TUBB4B	Launched	infectious disease	pinworm|whipworm|hookworm|ascariasis
P101653	1A	F20	6_SPECS	CBK290127	BJ1895786	35.3826	257.825	CMPD-1	CMPD-1	p38 MAPK inhibitor	GNRHR|MAPK14	Preclinical
P101695	15A	D11	6_SPECS	CBK290259	BJ1895981	25.5327	257.221	KF-38789	KF-38789	P selectin inhibitor	SELP	Preclinical
P101701	17A	G07	6_SPECS	CBK277961	BJ1898688	75.8458	257.196	CI994 (Tacedinaline)	tacedinaline	HDAC inhibitor	HDAC1	Phase 3
P101701	17A	M09	6_SPECS	CBK309547	BJ1898991	73.6923	256.656	Nexturastat A	nexturastat-a
P101659	3A	J16	6_SPECS	CBK308792	BJ1897201	13.8991	256.394	Tesevatinib	XL-647
P101662	4A	J20	6_SPECS	CBK308922	BJ1897364	32.0565	256.246	Filanesib	filanesib	kinesin inhibitor|kinesin-like spindle protein inhibitor	KIF11	Phase 3
P101668	6A	F08	6_SPECS	CBK291072	BJ1896194	24.9708	255.858	PD-166285	PD-166285	SRC inhibitor	EGFR|FGFR1|PDGFRB|PKMYT1|SRC|WEE1	Preclinical
P101689	13A	J06	6_SPECS	CBK309388	BJ1897982	23.9596	255.328	mivobulin	mivobulin	microtubule inhibitor		Phase 2
P101701	17A	B14	6_SPECS	CBK277916	BJ1897809	22.6181	254.5	Vincristine (sulfate)
P101698	16A	I02	6_SPECS	CBK277917	BJ1897247	23.5915	254.076	Vinblastine (sulfate)
P101659	3A	C16	6_SPECS	CBK042001	BJ1894638	23.1003	253.805	GENTIAN VIOLET	crystal-violet	other antibiotic		Launched
P101680	10A	F13	6_SPECS	CBK290567	BJ1898288	23.458	252.972	HMN-214	HMN-214	PLK inhibitor	PLK1	Phase 1
P101698	16A	L10	6_SPECS	CBK309032	BJ1897507	23.5969	252.796	Briciclib	briciclib	cyclin D inhibitor	CCND1	Phase 1
P101707	19A	E18	6_SPECS	CBK041497G	BJ1895292	35.1871	252.501	ACRISORCIN	acrisorcin	other antifungal		Launched	infectious disease	fungal infection
P101662	4A	B19	6_SPECS	CBK041184	BJ1894362	28.3576	251.489	nocodazole	nocodazole	tubulin polymerization inhibitor	HPGDS	Preclinical
P101665	5A	H07	6_SPECS	CBK308966	BJ1897421	28.4048	251.429	Taltobulin (trifluoroacetate)	taltobulin	tubulin polymerization inhibitor		Phase 1
P101698	16A	E08	6_SPECS	CBK303971	BJ1897222	81.2852	251.281	Chidamide	chidamide	HDAC inhibitor	HDAC10|HDAC3	Launched	hematologic malignancy	peripheral T-cell lymphoma (PTCL)
P101680	10A	L10	6_SPECS	CBK201016	BJ1898152	58.9328	250.961	Vorinostat (SAHA, MK0683)	vorinostat	HDAC inhibitor	HDAC1|HDAC10|HDAC11|HDAC2|HDAC3|HDAC5|HDAC6|HDAC8|HDAC9	Launched	hematologic malignancy	cutaneous T-cell lymphoma (CTCL)
P101698	16A	K11	6_SPECS	CBK308095	BJ1896244	26.1771	250.562	BRD-7389	BRD-7389
P101689	13A	N06	6_SPECS	CBK041738	BJ1895200	39.6279	249.437	BENZALKONIUM CHLORIDE HYDRATE	benzalkonium	cationic surfactant		Launched	dermatology	abrasions|superficial cuts
P101674	8A	G12	6_SPECS	CBK041671	BJ1895141	48.6816	249.156	CETRIMONIUM BROMIDE	cetrimonium			Launched	dermatology	cosmetic
P101653	1A	D05	6_SPECS	CBK308518	BJ1896815	31.9202	249.019	Deslanoside	deslanoside	Na/K-ATPase inhibitor	ATP1A1|ATP1A2|ATP1A3|ATP1A4|ATP1B1|ATP1B2|ATP1B3|FXYD2	Launched	cardiology	congestive heart failure|cardiac arrythmia
P101692	14A	E19	6_SPECS	CBK200835	BJ1897768	28.2508	248.058	Digoxigenin	digoxigenin	steroid		Preclinical
P101701	17A	J03	6_SPECS	CBK309523	BJ1898956	82.9445	246.387	RG2833 (RGFP109)	RG2833	HDAC inhibitor	HDAC1|HDAC3	Phase 1
P101665	5A	B09	6_SPECS	CBK308359	BJ1896564	28.2008	245.794	verubulin	verubulin	tubulin polymerization inhibitor	TUBB	Phase 2
P101665	5A	H21	6_SPECS	CBK308413	BJ1896632	9.3908	245.201	deltarasin	deltarasin	phosphodiesterase inhibitor	KRAS	Preclinical
P101695	15A	K07	6_SPECS	CBK200898	BJ1898019	19.1416	244.171	parbendazole	parbendazole	tubulin polymerization inhibitor	TUBB	Preclinical
P101653	1A	G13	6_SPECS	CBK308201	BJ1896374	39.1423	243.607	GNF-5837	GNF-5837	growth factor receptor inhibitor	NTRK1|NTRK2|NTRK3	Preclinical
P101701	17A	J13	6_SPECS	CBK278072	BJ1898584	75.7414	242.862	Tubastatin A hydrochloride	tubastatin-a
P101680	10A	N22	6_SPECS	CBK290481	BJ1898170	39.0007	242.275	LAQ824 (Dacinostat)	dacinostat	HDAC inhibitor	HDAC1|HDAC2|HDAC3|HDAC4|HDAC5|HDAC6|HDAC7|HDAC8|HDAC9	Phase 1
P101665	5A	D12	6_SPECS	CBK309136	BJ1897651	45.6037	241.582	Anlotinib	anlotinib	PDGFR tyrosine kinase receptor inhibitor|VEGFR inhibitor	KDR|PDGFRB	Launched
P101704	18A	I06	6_SPECS	CBK309513	BJ1898939	54.8812	240.274	KPT-276	KPT-276	exportin antagonist	XPO1	Preclinical
P101680	10A	L08	6_SPECS	CBK277957	BJ1898165	50.1841	240.083	Belinostat (PXD101)	belinostat	HDAC inhibitor	HDAC1|HDAC10|HDAC11|HDAC2|HDAC3|HDAC4|HDAC5|HDAC6|HDAC7|HDAC8|HDAC9	Launched	hematologic malignancy	peripheral T-cell lymphoma (PTCL)
P101677	9A	B10	6_SPECS	CBK308093	BJ1896241	20.3144	237.407	Benzyldimethylhexadecylammonium chloride hydrate	benzyldimethylhexadecylammonium	cationic surfactant		Preclinical
P101701	17A	L14	6_SPECS	CBK303867	BJ1898620	42.1711	237.021	Resminostat (RAS2410)	resminostat	HDAC inhibitor	HDAC1|HDAC3|HDAC6|HDAC8	Phase 2
P101662	4A	J08	6_SPECS	CBK309021	BJ1897493	1.79353	236.386	Aldoxorubicin	aldoxorubicin	topoisomerase inhibitor	TOP2A	Phase 3
P101677	9A	O21	6_SPECS	CBK290573	BJ1898295	49.6825	235.766	SB939 (Pracinostat)	SB-939	HDAC inhibitor	HDAC1|HDAC10|HDAC2|HDAC3|HDAC4|HDAC5|HDAC6|HDAC9	Phase 3
P101704	18A	M10	6_SPECS	CBK303944	BJ1899031	35.8268	235.631	Entrectinib (RXDX-101)	entrectinib	ALK tyrosine kinase receptor inhibitor|proto-oncogene tyrosine protein kinase inhibitor	ALK|NTRK1|NTRK2|NTRK3|ROS1	Launched	oncology	non-small cell lung cancer (NSCLC)
P101701	17A	B03	6_SPECS	CBK277990	BJ1897023	42.3846	234.116	Panobinostat	panobinostat	HDAC inhibitor	HDAC1|HDAC2|HDAC3|HDAC4|HDAC6|HDAC7|HDAC8|HDAC9	Launched	hematologic malignancy	multiple myeloma
P101662	4A	G02	6_SPECS	CBK308982	BJ1897442	28.9435	232.467	Ansamitocin P-3	ansamitocin-p-3	apoptosis stimulant		Preclinical
P101659	3A	D14	6_SPECS	CBK290493	BJ1896715	28.3063	232.288	plinabulin	plinabulin	tubulin polymerization inhibitor		Phase 3
P101701	17A	E17	6_SPECS	CBK309519	BJ1898949	20.8153	232.276	SGI-1027	SGI-1027	DNA methyltransferase inhibitor	DNMT1|DNMT3A|DNMT3B	Preclinical
P101653	1A	G07	6_SPECS	CBK307964	BJ1895783	33.5207	231.758	Vindesine Sulfate	vindesine	tubulin polymerization inhibitor	TUBB|TUBB1	Launched	oncology	breast cancer|non-small cell lung cancer (NSCLC)|melanoma
P101659	3A	K14	6_SPECS	CBK308814	BJ1897233	34.6989	231.645	Oleandrin	oleandrin	Na/K-ATPase inhibitor		Phase 1
P101701	17A	K12	6_SPECS	CBK290477	BJ1898456	47.1818	231.545	CTEP (RO4956371)	CTEP	glutamate receptor antagonist	GRM5	Preclinical
P101653	1A	L17	6_SPECS	CBK042052	BJ1894568	31.7258	230.743	COLCHICINE	colchicine	microtubule inhibitor	GLRA1|GLRA2|TUBA1A|TUBA1B|TUBA1C|TUBA3C|TUBA3D|TUBA3E|TUBA4A|TUBB|TUBB1|TUBB2A|TUBB2B|TUBB3|TUBB4A|TUBB4B|TUBB6|TUBB8	Launched	rheumatology|endocrinology	gout|fever
P101683	11A	G14	6_SPECS	CBK307800	BJ1895045	22.3803	230.099	PYRONARIDINE TETRAPHOSPHATE	pyronaridine	antimalarial agent		Phase 3
P101689	13A	O05	6_SPECS	CBK200550	BJ1898063	29.6424	228.119	digitoxigenin	digitoxigenin	ATPase inhibitor	ATP1A1	Preclinical
P101692	14A	K04	6_SPECS	CBK278039	BJ1897089	38.8609	228.087	Mocetinostat	mocetinostat	HDAC inhibitor	HDAC1|HDAC11|HDAC2|HDAC3	Phase 2
P101689	13A	D07	6_SPECS	CBK042160	BJ1894773	29.4142	226.777	QUINACRINE HYDROCHLORIDE	mepacrine	cytokine production inhibitor|NFkB pathway inhibitor|TP53 activator	PLA2G1B	Launched	infectious disease	giardiasis
P101704	18A	F22	6_SPECS	CBK309553	BJ1899005	36.4899	224.775	4SC-202	4SC-202	HDAC inhibitor	HDAC1	Phase 1
P101704	18A	G12	6_SPECS	CBK289740	BJ1898665	47.5101	221.576	M344	M-344	HDAC inhibitor	HDAC8	Preclinical
P101662	4A	N08	6_SPECS	CBK290466	BJ1895813	32.7403	219.707	NNC-55-0396	NNC-55-0396	T-type calcium channel blocker	CATSPER1|CATSPER2|CATSPER3|CATSPER4	Preclinical
P101659	3A	M11	6_SPECS	CBK011621	BJ1894316	41.6874	217.639	paclitaxel
P101701	17A	F21	6_SPECS	CBK303886	BJ1898940	41.388	216.72	Selinexor (KPT-330)	selinexor	exportin antagonist	XPO1	Launched	hematologic malignancy	multiple myeloma
P101701	17A	H15	6_SPECS	CBK309437	BJ1898432	26.2906	215.198	CYT997	CYT-997	tubulin polymerization inhibitor	TUBB	Phase 2
P101671	7A	L21	6_SPECS	CBK308446	BJ1896677	42.252	212.972		cyclic-AMP		CNGA3|TRPM7	Preclinical
P101692	14A	M21	6_SPECS	CBK290346	BJ1896176	23.9857	212.943	K-858	K-858	kinesin-like spindle protein inhibitor	KIF11	Preclinical
P101707	19A	J09	6_SPECS	CBK293912	BJ1898928	24.9549	211.559	GZD824 Dimesylate	GZD824	Bcr-Abl kinase inhibitor	ABL1|BCR	Preclinical
P101656	2A	B13	6_SPECS	CBK290266	BJ1896001	34.3285	210.999	GW-843682X	GW-843682X	PLK inhibitor	PLK1|PLK3	Preclinical
P101707	19A	G15	6_SPECS	CBK309476	BJ1898849	43.6233	210.006	Tenovin-6	tenovin-6	SIRT inhibitor	SIRT1|SIRT2|SIRT3	Preclinical
P101674	8A	G21	6_SPECS	CBK309630	BJ1899134	45.4005	209.647	bleomycetin	bleomycetin	EGFR expression inhibitor		Launched
P101665	5A	N14	6_SPECS	CBK309016	BJ1897488	31.7556	207.755	BNC105	BNC105	tubulin polymerization inhibitor		Phase 2
P101668	6A	J10	6_SPECS	CBK289999	BJ1894484	61.1759	207.69	GR-127935	GR-127935	serotonin receptor antagonist	HTR1A|HTR1B|HTR1D|HTR1E|HTR1F|HTR2A|HTR2B|HTR2C|HTR6	Preclinical
P101695	15A	J21	6_SPECS	CBK041770	BJ1894318	40.423	207.054	camptothecin	camptothecin	topoisomerase inhibitor	TOP1	Phase 3
P101680	10A	E16	6_SPECS	CBK278002	BJ1898248	36.6788	206.99	Patupilone (EPO906, Epothilone B)	epothilone-b
P101662	4A	G03	6_SPECS	CBK309123	BJ1897637	58.6582	206.931	PLX8394	PLX8394	serine/threonine kinase inhibitor	BRAF	Phase 1/Phase 2
P101662	4A	C13	6_SPECS	CBK308764	BJ1897165	23.0871	206.474	CB-5083	CB-5083	valosin-containing protein inhibitor	VCP	Phase 1
P101704	18A	O12	6_SPECS	CBK290965	BJ1898878	56.6217	206.351	Cilengitide trifluoroacetate	cilengitide	integrin antagonist	ITGAV|ITGB3	Phase 3
P101704	18A	D18	6_SPECS	CBK278057	BJ1898625	23.4308	205.204	KX2-391	KX2-391	SRC inhibitor|tubulin polymerization inhibitor	SRC	Phase 3
P101701	17A	F05	6_SPECS	CBK290683	BJ1898553	36.7542	204.223	10-Hydroxycamptothecin	10-hydroxycamptothecin	topoisomerase inhibitor	TOP1	Preclinical
P101656	2A	B08	6_SPECS	CBK041191	BJ1894368	57.6214	202.965	SB-216641	SB-216641	serotonin receptor antagonist	HTR1A|HTR1B|HTR1D|HTR2A|HTR2B|HTR2C	Preclinical
P101659	3A	M22	6_SPECS	CBK308725	BJ1897118	91.7881	202.891	BET-BAY 002	BET-BAY-002	bromodomain inhibitor		Preclinical
P101662	4A	G05	6_SPECS	CBK303956	BJ1897635	61.8836	201.604	Ivosidenib	ivosidenib	isocitrate dehydrogenase inhibitor	IDH1	Launched	hematologic malignancy	acute myeloid leukemia (AML)
P101689	13A	E19	6_SPECS	CBK041497	BJ1894883	35.8151	201.378	AMINACRINE	9-aminoacridine			Preclinical
P101689	13A	G16	6_SPECS	CBK041457	BJ1897936	30.833	200.92	Strophantidin	k-strophanthidin
P101695	15A	L09	6_SPECS	CBK308716	BJ1897109	14.1654	200.683	GK921	GK921	transglutaminase inhibitor	TGM2	Preclinical
P101674	8A	I23	6_SPECS	CBK013748	BJ1895834	94.6966	198.536	tabimorelin fumarate	tabimorelin	growth hormone secretagogue receptor agonist	GHSR	Phase 2
P101662	4A	G06	6_SPECS	CBK041135	BJ1894309	54.5484	198.017	SK&F-10047-(+)	SK&F-10047-(+)	sigma receptor agonist	SIGMAR1	Phase 1
P101662	4A	L23	6_SPECS	CBK309132	BJ1897647	62.7835	197.603	Branaplam	LMI070	survival motor neuron protein modulator	SMN1	Phase 1/Phase 2
P101698	16A	N12	6_SPECS	CBK293859	BJ1897431	35.2795	197.491	Ceritinib	ceritinib	ALK tyrosine kinase receptor inhibitor	ALK|FLT3|IGF1R|INSR|TSSK1B	Launched	oncology	non-small cell lung cancer (NSCLC)
P101659	3A	M13	6_SPECS	CBK290274	BJ1896084	33.6373	195.631	JK-184	JK-184	hedgehog pathway inhibitor		Preclinical
P101701	17A	N07	6_SPECS	CBK309497	BJ1898905	16.2057	195.617	NSC697923	NSC-697923	ubiquitin-conjugating enzyme inhibitor	UBE2N	Preclinical
P101698	16A	G11	6_SPECS	CBK308933	BJ1897379	30.3832	195.325	Epothilone D	epothilone-d
P101704	18A	B17	6_SPECS	CBK309525	BJ1898958	36.8227	194.889	AZ5104	AZ5104	EGFR inhibitor	EGFR	Preclinical
P101653	1A	B15	6_SPECS	CBK277974	BJ1895676	40.2542	194.102	2-methoxyestradiol	2-methoxyestradiol	hypoxia inducible factor inhibitor	COMT|CYP19A1|CYP1A1|CYP1B1|HIF1A|TUBB	Phase 2
P101683	11A	H21	6_SPECS	CBK307966	BJ1895828	53.2698	194.024	TILORONE	tilorone	interferon inducer		Launched	infectious disease|gastroenterology|neurology/psychiatry	influenza A virus infection|diarrhea|hepatitis B|multiple sclerosis|urinary tract infections|virus herpes simplex (HSV)|hepatitis C
P101665	5A	K04	6_SPECS	CBK309133	BJ1897648	48.8838	193.917	Ilginatinib hydrochloride	NS-018	JAK inhibitor	JAK1|JAK2|JAK3|TYK2	Phase 1/Phase 2
P101653	1A	M09	6_SPECS	CBK290303	BJ1896135	57.0078	192.738	G-1	G-1	G protein-coupled receptor agonist	GPER1	Preclinical
P101692	14A	E17	6_SPECS	CBK041761	BJ1895247	33.3941	192.575	ALBENDAZOLE	albendazole	tubulin polymerization inhibitor	TUBA1A|TUBB|TUBB4B	Launched	infectious disease	cystic hydatid disease|parenchymal neurocysticercosis
P101680	10A	E17	6_SPECS	CBK288313	BJ1898322	37.4138	192.573	KU-60019	KU-60019	ATM kinase inhibitor	ATM	Preclinical
P101689	13A	J12	6_SPECS	CBK289731	BJ1897357	44.4631	191.053	Trichostatin A	trichostatin-a	HDAC inhibitor	HDAC1|HDAC10|HDAC2|HDAC3|HDAC4|HDAC5|HDAC6|HDAC7|HDAC8|HDAC9	Phase 1
P101698	16A	H06	6_SPECS	CBK309243	BJ1897800	2.65067	191.03	Gambogic Acid	gambogic-acid	caspase activator	BCL2	Phase 2
P101668	6A	D16	6_SPECS	CBK308083	BJ1896226	100.374	190.933	YIL-781	YIL-781	ghrelin receptor antagonist	GHSR	Preclinical
P101698	16A	I22	6_SPECS	CBK308616	BJ1896963	56.6903	190.878	CP-376395	CP-376395	corticotropin releasing factor receptor antagonist	CRHR1	Phase 1
P101665	5A	K06	6_SPECS	CBK290253	BJ1895968	18.6532	190.855	PHA-665752	PHA-665752	c-Met inhibitor	MET	Preclinical
P101674	8A	F21	6_SPECS	CBK308356	BJ1896561	100.779	190.829	furamidine	furamidine	protein arginine N-methyltransferase inhibitor	PRMT1	Preclinical
P101698	16A	H05	6_SPECS	CBK309247	BJ1897811	60.2621	190.105	Hydroxysafflor yellow A	2-hydroxy-4-((E)-3-(4-hydroxyphenyl)acryloyl)-2-((2R3R4S5S6R)-345-trihydroxy-6-(hydroxymethyl)tetrahydro-2H-pyran-2-yl)-6-((2S3R4R5S6R)-345-trihydroxy-6-(hydroxymethyl)tetrahydro-2H-pyran-2-yl)cyclohexane-135-trione			Preclinical
P101704	18A	G05	6_SPECS	CBK309490	BJ1898894	45.743	188.185	KPT-185	KPT-185	exportin antagonist	XPO1	Preclinical
P101707	19A	E03	6_SPECS	CBK309482	BJ1898871	84.281	187.828	AZD3514	AZD3514	androgen receptor modulator	AR	Phase 1
P101692	14A	G23	6_SPECS	CBK200682	BJ1897772	43.6316	187.335	Hycanthone	hycanthone	RNA synthesis inhibitor		Launched	infectious disease	schistosomiasis
P101653	1A	G23	6_SPECS	CBK301253	BJ1896472	64.1772	187.247	I-CBP-112	I-CBP-112	bromodomain inhibitor	CREBBP|EP300	Preclinical
P101704	18A	G22	6_SPECS	CBK309535	BJ1898972	9.76251	187.245	ARQ 621	ARQ-621	kinesin-like spindle protein inhibitor	KIF11	Phase 1
P101656	2A	E13	6_SPECS	CBK042048	BJ1894563	69.5981	186.692	CLOMIPHENE CITRATE	clomifene	estrogen receptor antagonist	ESR1	Launched	obstetrics/gynecology	infertility
P101704	18A	I07	6_SPECS	CBK290870	BJ1898558	86.3421	186.3	Equol	equol	estrogen receptor agonist	ESR1|ESR2	Launched
P101656	2A	D14	6_SPECS	CBK290312	BJ1896156	46.6705	186.243	VU0238429	VU0238429	acetylcholine receptor allosteric modulator	CHRM5	Preclinical
P101653	1A	N04	6_SPECS	CBK041206	BJ1894341	48.3771	186.126	SKF-96365	SKF-96365	calcium channel blocker	CYP3A4|PKD2|TRPC1|TRPC3|TRPC4|TRPC5|TRPV2	Preclinical
P101677	9A	E22	6_SPECS	CBK309637	BJ1899143	38.6757	186.036	Tetradecyl Nicotinate	myristyl-nicotinate	topical sunscreen agent		Phase 1
P101704	18A	J02	6_SPECS	CBK290945	BJ1899033	78.8896	185.621	ACY-1215	ACY-1215	HDAC inhibitor	HDAC1|HDAC2|HDAC3|HDAC6|HDAC8	Phase 1/Phase 2
P101680	10A	G03	6_SPECS	CBK290529	BJ1898250	42.1216	185.499	Amonafide	amonafide	topoisomerase inhibitor	TOP2A|TOP2B	Phase 3
P101659	3A	J19	6_SPECS	CBK309020	BJ1897492	40.1812	185.424	Genz-644282	genz-644282	topoisomerase inhibitor	TOP1	Phase 1
P101686	12A	D15	6_SPECS	CBK200616	BJ1895413	86.6007	184.972	AZELASTINE HYDROCHLORIDE	azelastine	histamine receptor antagonist	HRH1	Launched	ophthalmology	conjunctivitis
P101656	2A	F21	6_SPECS	CBK041946	BJ1894701	90.2863	184.627	MICONAZOLE NITRATE	miconazole	bacterial cell wall synthesis inhibitor	TRPM2|TRPV5	Launched	infectious disease|neurology/psychiatry	yeast infection|itching
P101659	3A	K11	6_SPECS	CBK040983	BJ1894160	42.9824	183.817	pyrrolidine-dithiocarbamate	pyrrolidine-dithiocarbamate	NFkB pathway inhibitor	HSD11B1|RELA	Preclinical
P101665	5A	G02	6_SPECS	CBK308876	BJ1897312	46.1088	183.293	Palovarotene	palovarotene	retinoid receptor agonist	RARG	Phase 3
P101662	4A	G04	6_SPECS	CBK308953	BJ1897406	56.6037	183.157	TAK-593	TAK-593	VEGFR inhibitor	PDGFRA	Phase 1
P101662	4A	K22	6_SPECS	CBK303865	BJ1897017	24.723	181.01	YM-155	YM-155	survivin inhibitor	BIRC5	Phase 2
P101668	6A	N14	6_SPECS	CBK290049	BJ1895648	83.5506	180.27	R-96544	R-96544	serotonin receptor antagonist	HTR2A	Preclinical
P101695	15A	G11	6_SPECS	CBK288320	BJ1896538	43.3209	180.126	GSK1838705A	GSK1838705A	insulin growth factor receptor inhibitor	ALK|IGF1R|INSR|RPS6KA1	Preclinical
P101665	5A	C20	6_SPECS	CBK309173	BJ1897696	47.8976	178.923	ST 2825	ST-2825	myeloid differentiation primary response inhibitor	MYD88	Preclinical
P101668	6A	G05	6_SPECS	CBK308101	BJ1896250	29.33	178.414	TC-A-2317	TC-A-2317	Aurora kinase inhibitor	AURKA	Preclinical
P101692	14A	H06	6_SPECS	CBK309184	BJ1897709	94.8468	178.129	Pasireotide (ditrifluoroacetate)	pasireotide	somatostatin receptor agonist	SSTR1|SSTR2|SSTR3|SSTR5	Launched	endocrinology	Cushing's syndrome|acromegaly
P101695	15A	L10	6_SPECS	CBK308226	BJ1896405	83.7605	177.811	CCT-031374	CCT-031374	WNT signaling inhibitor	CTNNB1	Preclinical
P101692	14A	I03	6_SPECS	CBK309659	BJ1899170	87.039	177.186	N-demethylantipyrine	N-demethylantipyrine
P101698	16A	E11	6_SPECS	CBK041090	BJ1894247	20.1504	176.727	RS-17053	RS-17053	adrenergic receptor antagonist	ADRA1A|ADRA1D	Preclinical
P101680	10A	I21	6_SPECS	CBK290632	BJ1898526	46.9153	176.457	Evodiamine (Isoevodiamine)	evodiamine	ATPase inhibitor|TRPV agonist	TRPV1	Preclinical
P101692	14A	E21	6_SPECS	CBK308868	BJ1897304	82.6765	175.636	Bentamapimod	PGL5001	JNK inhibitor	MAPK10|MAPK8|MAPK9	Phase 2
P101692	14A	K12	6_SPECS	CBK293862	BJ1896517	71.4512	175.187	SRPIN340	SRPIN340	serine arginine protein kinase inhibitor	SRPK1|SRPK2	Preclinical
P101656	2A	C22	6_SPECS	CBK308293	BJ1896484	90.6915	174.674	OXF-BD-02	OXF-BD-02	bromodomain inhibitor	BRD4	Preclinical
P101701	17A	B04	6_SPECS	CBK309034	BJ1897510	100.874	174.559	2-Bromo-1-(3,3-dinitroazetidin-1-yl)ethan-1-one	RRx-001	glucose 6-phosphate dehydrogenase inhibitor	G6PD	Phase 3
P101656	2A	L22	6_SPECS	CBK308477	BJ1896723	97.644	174.509	U-75799E	U-75799E	growth hormone releasing factor agonist	GHSR	Phase 1
P101668	6A	F04	6_SPECS	CBK308070	BJ1896211	104.835	173.806	TCS-2210	TCS-2210	neural stem cell inducer		Preclinical
P101704	18A	L07	6_SPECS	CBK290768	BJ1898640	27.3638	173.514	Fedratinib (SAR302503, TG101348)	TG-101348
P101653	1A	I09	6_SPECS	CBK308409	BJ1896626	40.0207	173.143	TAK-960	TAK-960	PLK inhibitor	PLK1	Phase 1
P101662	4A	G07	6_SPECS	CBK288253	BJ1896503	57.374	173.06	BMS-599626	BMS-599626	EGFR inhibitor|protein tyrosine kinase inhibitor	EGFR|ERBB2|ERBB4	Phase 1
P101677	9A	G16	6_SPECS	CBK290188	BJ1895879	34.0491	173.016	LY2183240	LY2183240	FAAH inhibitor|FAAH reuptake inhibitor	FAAH	Preclinical
P101686	12A	G11	6_SPECS	CBK309353	BJ1897945	40.3807	172.826	Tetramethylthiuram monosulfide	tetramethylthiuram-monosulfide			Preclinical
P101698	16A	I21	6_SPECS	CBK011570	BJ1897857	53.6814	172.738	cefpodoxime	cefpodoxime	bacterial cell wall synthesis inhibitor		Launched	otolaryngology|infectious disease|pulmonary	pharyngitis|pneumonia|bronchitis|gonorrhea|skin infections|urinary tract infections|sinusitis|tonsillitis
P101701	17A	M08	6_SPECS	CBK293886	BJ1898876	41.0999	172.187	MK8745	MK-8745	Aurora kinase inhibitor	AURKA	Preclinical
P101686	12A	D07	6_SPECS	CBK200594	BJ1895492	64.181	171.588	TOREMIFENE CITRATE	toremifene	estrogen receptor antagonist|selective estrogen receptor modulator (SERM)	ESR1	Launched	oncology	breast cancer
P101653	1A	G15	6_SPECS	CBK290357	BJ1896201	58.56	169.712	CCMI
P101701	17A	O12	6_SPECS	CBK309496	BJ1898903	37.2106	168.878	BMS-833923 (XL139)	BMS-833923	smoothened receptor antagonist	SMO	Phase 2
P101668	6A	J21	6_SPECS	CBK308337	BJ1896534	92.8841	168.696	GSK2606414	GSK2606414	protein kinase inhibitor	EIF2AK3|MYLK2	Preclinical
P101665	5A	J14	6_SPECS	CBK308856	BJ1897289	48.1094	168.664	YK-4-279	YK-4-279	apoptosis inhibitor	EWSR1|FLI1	Preclinical
P101656	2A	D05	6_SPECS	CBK041320	BJ1894185	81.3295	168.114	iodophenpropit	iodophenpropit	histamine receptor antagonist	HRH3|HRH4	Preclinical
P101668	6A	H07	6_SPECS	CBK290325	BJ1894117	68.4294	167.86	tyrphostin-AG-835	tyrphostin-AG-835	protein tyrosine kinase inhibitor	EGFR	Preclinical
P101701	17A	J06	6_SPECS	CBK278065	BJ1898887	86.2442	167.1	(+)-JQ1	JQ1-(+)	bromodomain inhibitor	BRD4|BRDT	Preclinical
P101653	1A	G16	6_SPECS	CBK308256	BJ1896439	58.1551	166.501	edaglitazone	edaglitazone	PPAR receptor agonist	PPARG	Phase 2
P101659	3A	G02	6_SPECS	CBK041910	BJ1894756	56.7327	166.309	PREDNISONE
P101674	8A	L02	6_SPECS	CBK308349	BJ1896551	89.8593	166.245	OXA-06	OXA-06	rho associated kinase inhibitor	ROCK1|ROCK2	Preclinical
P101674	8A	C05	6_SPECS	CBK041672	BJ1895143	89.5225	166.223	CHLORPROTHIXENE HYDROCHLORIDE	chlorprothixene	dopamine receptor antagonist	CHRM1|CHRM2|CHRM3|CHRM4|CHRM5|DRD1|DRD2|DRD3|HRH1|HTR2A|HTR2B|HTR2C	Launched	neurology/psychiatry	schizophrenia|bipolar disorder
P101692	14A	H15	6_SPECS	CBK200684	BJ1898057	78.0299	166.194	lidoflazine	lidoflazine	calcium channel blocker	SCN1A|SCN3A|SLC29A1	Launched	cardiology	coronary artery disease (CAD)
P101680	10A	H18	6_SPECS	CBK277938	BJ1898207	59.5261	165.944	JNJ 26854165 (Serdemetan)	serdemetan	MDM inhibitor	MDM2	Phase 1
P101662	4A	J22	6_SPECS	CBK308874	BJ1897310	69.395	165.774	Olesoxime	olesoxime	apoptosis stimulant		Phase 2/Phase 3
P101677	9A	E23	6_SPECS	CBK290157	BJ1895832	44.0554	165.361	T-0070907	T-0070907	PPAR receptor antagonist	PPARG	Preclinical
P101677	9A	F20	6_SPECS	CBK308484	BJ1896735	39.4256	165.129	Exatecan Mesylate	exatecan-mesylate	topoisomerase inhibitor	TOP1	Phase 3
P101671	7A	F15	6_SPECS	CBK200841	BJ1898016	48.2287	165.091	methiazole	methiazole	anthelmintic agent		Preclinical
P101671	7A	L11	6_SPECS	CBK290025	BJ1895611	89.7822	165.003	U-18666A	U-18666A	oxidosqualene cyclase inhibitor		Preclinical
P101674	8A	H16	6_SPECS	CBK290450	BJ1895855	98.5145	164.991	AMN-082	AMN-082	glutamate receptor modulator	GRM7	Preclinical
P101671	7A	E09	6_SPECS	CBK307816	BJ1895168	34.4327	164.562	AMSACRINE	amsacrine	topoisomerase inhibitor	KCNH2|TOP2A	Launched	hematologic malignancy	acute lymphoblastic leukemia (ALL)
P101668	6A	G18	6_SPECS	CBK308050	BJ1896132	90.5355	164.352	SB-612111	SB-612111	nociceptin/orphanin FQ receptor antagonist	OPRL1	Preclinical
P101662	4A	L07	6_SPECS	CBK308802	BJ1897213	82.0184	163.704	GSK126	GSK2816126	histone lysine methyltransferase inhibitor	EZH2	Phase 1
P101674	8A	E15	6_SPECS	CBK309632	BJ1899137	73.7121	162.57	thaliblastine	thaliblastine	DNA inhibitor		Phase 2
P101668	6A	N20	6_SPECS	CBK308848	BJ1897280	84.7783	162.46	ERK5-IN-1	ERK5-IN-1	MAP kinase inhibitor	MAPK7	Preclinical
P101698	16A	I04	6_SPECS	CBK308752	BJ1897153	56.461	162.263	BLU9931	BLU9931	FGFR inhibitor	FGFR4	Preclinical
P101701	17A	B15	6_SPECS	CBK309098	BJ1897601	48.9282	162.174	Solithromycin	solithromycin	protein synthesis inhibitor		Phase 3
P101680	10A	B06	6_SPECS	CBK277932	BJ1898177	35.0178	161.735	Foretinib (GSK1363089, XL880)	foretinib	VEGFR inhibitor	FLT1|FLT4|KDR|MET	Phase 2
P101668	6A	O22	6_SPECS	CBK288279	BJ1896659	86.6036	161.339	BS-181	BS-181	CDK inhibitor	CDK7	Preclinical
P101668	6A	M22	6_SPECS	CBK290092	BJ1895723	100.688	160.539	ZK-93426	ZK-93426	benzodiazepine receptor antagonist	GABRA1|GABRA2|GABRA3|GABRA5	Phase 1
P101698	16A	O13	6_SPECS	CBK309065	BJ1897547	61.0961	159.802	ARV-825	ARV-825	bromodomain inhibitor	BRD4	Preclinical
P101674	8A	G22	6_SPECS	CBK308438	BJ1896666	100.672	159.781	sphingosylphosphorylcholine	sphingosylphosphorylcholine	gene expression stimulant	GPR12	Preclinical
P101692	14A	K18	6_SPECS	CBK308428	BJ1896649	90.8458	159.725	DG-172	DG-172	PPAR receptor inverse agonist	PPARD	Preclinical
P101680	10A	K21	6_SPECS	CBK290478	BJ1898155	46.5827	159.721	Elesclomol (STA-4783)	elesclomol	oxidative stress inducer	HSPA1A	Phase 3
P101671	7A	B06	6_SPECS	CBK290033	BJ1895623	89.1781	159.589	BW-373U86	BW-373U86	opioid receptor agonist	OPRD1	Preclinical
P101701	17A	G23	6_SPECS	CBK293862	BJ1898929	67.7777	159.189	RKI-1447	RKI-1447	rho associated kinase inhibitor	CDC42BPA|DMPK|LIMK1|MYLK|PAK1|PKN1|ROCK1|ROCK2	Preclinical
P101686	12A	F20	6_SPECS	CBK041509	BJ1894902	87.2852	158.95	DROFENINE HYDROCHLORIDE	drofenine			Launched	neurology/psychiatry	spasms
P101668	6A	I12	6_SPECS	CBK290003	BJ1895566	56.6852	158.707	TMS	TMS			Preclinical
P101692	14A	I09	6_SPECS	CBK301571	BJ1897135	63.8074	158.409	AZD5582	AZD5582	XIAP inhibitor	BIRC2|BIRC3|XIAP	Preclinical
P101680	10A	B21	6_SPECS	CBK290547	BJ1898265	95.7464	158.316	Droxinostat	droxinostat	HDAC inhibitor	HDAC6|HDAC8	Preclinical
P101698	16A	G21	6_SPECS	CBK308513	BJ1896808	81.9488	158.249	Colistin . sulfate	colistin-b-sulfate
P101686	12A	M20	6_SPECS	CBK308539	BJ1896856	98.6928	158.112	salazodine	salazodine			Phase 2
P101656	2A	H21	6_SPECS	CBK308287	BJ1896477	106.319	157.978	JW-642	JW-642	monoacylglycerol lipase inhibitor	MGLL	Preclinical
P101695	15A	O14	6_SPECS	CBK309168	BJ1897687	59.0242	156.843	Azeliragon	azeliragon	RAGE receptor antagonist	AGER	Phase 3
P101665	5A	H20	6_SPECS	CBK278089	BJ1895927	65.6798	156.737	PAC-1	PAC-1	caspase activator	CASP3	Phase 1
P101653	1A	G21	6_SPECS	CBK040997	BJ1894174	77.9137	156.528	SM-21	SM-21	sigma receptor antagonist	PGRMC1	Preclinical
P101692	14A	N06	6_SPECS	CBK309351	BJ1897943	2.43643	156.232	Octenidine Dihydrochloride	octenidine	membrane integrity inhibitor		Launched	infectious disease	gram-negative bacterial infections|gram-positive bacterial infections
P101656	2A	N22	6_SPECS	CBK041526	BJ1894923	103.235	156.156	MEBEVERINE HYDROCHLORIDE	mebeverine	acetylcholine receptor antagonist	CHRM1	Launched	gastroenterology	irritable bowel syndrome
P101674	8A	H21	6_SPECS	CBK040810	BJ1894011	92.3123	155.914	L-Quisqualic-acid	L-Quisqualic-acid
P101674	8A	L20	6_SPECS	CBK041818	BJ1894139	81.206	155.831	vesamicol	vesamicol	acetylcholinesterase inhibitor	SLC18A3	Preclinical
P101674	8A	K21	6_SPECS	CBK041307	BJ1894136	99.3255	155.804	HTMT	HTMT	histamine receptor agonist	HRH4	Preclinical
P101701	17A	O07	6_SPECS	CBK309440	BJ1898588	55.0761	155.534	NPS-2143 (SB262470)	NPS-2143	calcium receptor antagonist	CASR	Preclinical
P101686	12A	D04	6_SPECS	CBK023990	BJ1895551	89.2525	155.493	CYPROHEPTADINE HYDROCHLORIDE	cyproheptadine	histamine receptor antagonist	ADRA1A|ADRA1B|ADRA1D|CHRM1|CHRM2|CHRM3|HRH1|HTR2A|HTR2C|HTR6|HTR7	Launched	allergy|otolaryngology|ophthalmology|dermatology	allergic rhinitis|vasomotor rhinitis|conjunctivitis|urticaria|dermatographism
P101686	12A	E09	6_SPECS	CBK290326	BJ1894126	80.3344	155.426	AG-555	AG-555	tyrosine kinase inhibitor	CDK2	Preclinical
P101662	4A	K04	6_SPECS	CBK022714	BJ1894549	101.458	154.919	CHLOROTHIAZIDE	chlorothiazide	diuretic	CA1|CA2|CA4|SLC12A3	Launched	cardiology	hypertension
P101668	6A	M12	6_SPECS	CBK290044	BJ1895638	91.6524	154.905	A77636	A77636	dopamine receptor agonist	CALY	Preclinical
P101707	19A	B16	6_SPECS	CBK277992	BJ1898150	85.0536	154.668	Tandutinib (MLN518)	tandutinib	FLT3 inhibitor|KIT inhibitor|PDGFR tyrosine kinase receptor inhibitor	CSF1R|FLT3|KIT|PDGFD|PDGFRB	Phase 2
P101665	5A	L06	6_SPECS	CBK309137	BJ1897652	68.6801	154.632	Miransertib	ARQ-092	AKT inhibitor	AKT2	Phase 1
P101662	4A	K09	6_SPECS	CBK303903	BJ1897045	77.0742	154.621	Darapladib	darapladib	phospholipase inhibitor	PLA2G7	Phase 3
P101704	18A	G03	6_SPECS	CBK301248	BJ1898935	61.7578	154.586	Bromosporine	bromosporine	bromodomain inhibitor		Preclinical
P101674	8A	D21	6_SPECS	CBK308363	BJ1896571	66.866	154.437	UC-112	UC-112	XIAP inhibitor	XIAP	Preclinical
P101674	8A	K18	6_SPECS	CBK040886	BJ1894073	92.421	154.18	capsazepine	capsazepine	TRPV agonist	TRPV1|TRPV4	Preclinical
P101674	8A	I09	6_SPECS	CBK308543	BJ1896860	104.272	154.052	Icatibant	icatibant-acetate	bradykinin receptor antagonist	BDKRB2	Launched	cardiology	angioedema
P101674	8A	B11	6_SPECS	CBK200715	BJ1898071	100.946	153.939	norcyclobenzaprine	norcyclobenzaprine	adrenergic receptor agonist|serotonin receptor antagonist		Preclinical
P101692	14A	J05	6_SPECS	CBK308939	BJ1897391	82.0943	153.461	Lucitanib	lucitanib	FGFR inhibitor|VEGFR inhibitor	FGFR1|FLT1|KDR|KIT|PDGFRA|PDGFRB|RET	Phase 2
P101662	4A	H09	6_SPECS	CBK308138	BJ1896292	63.4705	153.413	LRRK2-IN-1	LRRK2-IN-1	leucine rich repeat kinase inhibitor	LRRK2	Preclinical
P101674	8A	J14	6_SPECS	CBK200900	BJ1896924	98.2384	153.381	piperacetazine	piperacetazine	dopamine receptor antagonist		Launched	neurology/psychiatry	schizophrenia
P101671	7A	F19	6_SPECS	CBK308041	BJ1896110	94.6364	153.344	colforsin-daproate	colforsin-daproate	adenylyl cyclase activator		Launched
P101686	12A	L08	6_SPECS	CBK042147	BJ1894509	84.1052	153.226	AMODIAQUINE DIHYDROCHLORIDE	amodiaquine	histamine receptor agonist	HNMT	Launched	infectious disease	malaria
P101665	5A	C08	6_SPECS	CBK309064	BJ1897546	101.961	153.045	MC1568	MC1568	HDAC inhibitor	HDAC2	Preclinical
P101677	9A	E21	6_SPECS	CBK309368	BJ1897962	41.6253	152.892	PARICALCITOL	paricalcitol	vitamin D receptor agonist	VDR	Launched	nephrology|endocrinology	chronic kidney disease (CKD)|hyperthyroidism
P101653	1A	G18	6_SPECS	CBK041176	BJ1894348	59.2785	152.803	BRL-15572	BRL-15572	serotonin receptor antagonist	HTR1A|HTR1B|HTR1D|HTR1E|HTR1F|HTR2A|HTR2B|HTR2C|HTR6	Preclinical
P101668	6A	F21	6_SPECS	CBK290002	BJ1895564	99.9636	152.718	FR-122047	FR-122047	cyclooxygenase inhibitor		Preclinical
P101662	4A	F15	6_SPECS	CBK293906	BJ1897455	33.3641	152.627	NMS-1286937	NMS-1286937	PLK inhibitor	FLT3|PLK1|PLK2|PLK3	Phase 2
P101668	6A	B18	6_SPECS	CBK308059	BJ1896166	93.6735	152.459	SR-3677	SR-3677	rho associated kinase inhibitor	ROCK2	Preclinical
P101656	2A	J22	6_SPECS	CBK308282	BJ1896471	69.515	152.394	KHS-101	KHS-101	neural stem cell inducer	TACC3	Preclinical
P101692	14A	D08	6_SPECS	CBK308819	BJ1897241	30.225	152.33	TAS-103 (dihydrochloride)	TAS-103	topoisomerase inhibitor	TOP1	Phase 1
P101701	17A	M16	6_SPECS	CBK290772	BJ1898658	40.8408	152.079	MK-5108 (VX-689)	MK-5108	Aurora kinase inhibitor	AURKA|AURKB|AURKC	Phase 1
P101704	18A	B06	6_SPECS	CBK278016	BJ1898423	36.8936	151.927	Gandotinib (LY2784544)	LY2784544	JAK inhibitor	JAK2|JAK3	Phase 2
P101701	17A	D15	6_SPECS	CBK303878	BJ1898906	47.8261	151.719	LGK-974	LGK-974	porcupine inhibitor	PORCN	Phase 2
P101704	18A	O07	6_SPECS	CBK024003	BJ1895314	32.5156	151.672	PROFLAVINE HEMISULFATE	proflavine-hemisulfate	topical anesthetic	F2	Phase 2
P101671	7A	C04	6_SPECS	CBK308228	BJ1896407	72.1274	151.544	CYM-50358	CYM-50358	sphingosine 1-phosphate receptor antagonist	S1PR4	Preclinical
P101692	14A	L11	6_SPECS	CBK278099	BJ1896237	75.6857	151.504	GSK269962	GSK269962	rho associated kinase inhibitor	ROCK1|ROCK2	Preclinical
P101686	12A	J22	6_SPECS	CBK200767	BJ1896754	94.9664	151.26	Chlorcyclizine hydrochloride	chlorcyclizine	histamine receptor antagonist		Launched	allergy	allergic rhinitis
P101674	8A	N04	6_SPECS	CBK290251	BJ1895966	39.9642	151.217	SN-38	SN-38	topoisomerase inhibitor	TOP1	Launched	oncology	colorectal cancer
P101674	8A	D22	6_SPECS	CBK308161	BJ1896325	94.4107	151.041	Calhex-231	Calhex-231	calcium sensing receptor negative allosteric modulator	CASR	Preclinical
P101668	6A	D12	6_SPECS	CBK308102	BJ1896252	82.6481	150.951	LY266097	LY266097	serotonin receptor antagonist	HTR2B	Preclinical
P101671	7A	K03	6_SPECS	CBK308010	BJ1896043	39.5112	150.706	CID-5458317	CID-5458317	MAP kinase phosphatase inhibitor	MAPK3	Preclinical
P101659	3A	K06	6_SPECS	CBK308946	BJ1897398	89.2887	150.687	INCB 3284	INCB-3284	CC chemokine receptor antagonist	CCR2	Phase 2
P101692	14A	F15	6_SPECS	CBK041774	BJ1895250	90.2373	150.65	CLOPERASTINE HYDROCHLORIDE	cloperastine	antitussive		Launched	pulmonary	cough suppressant
P101689	13A	J02	6_SPECS	CBK278004	BJ1895272	34.0583	150.482	TENIPOSIDE	teniposide	topoisomerase inhibitor	TOP2A|TOP2B	Launched	hematologic malignancy	acute lymphoblastic leukemia (ALL)
P101707	19A	G12	6_SPECS	CBK278083	BJ1898666	83.5335	150.194	I-BET151 (GSK1210151A)	I-BET151	bromodomain inhibitor	BRD2|BRD3|BRD4	Preclinical
P101674	8A	N16	6_SPECS	CBK041260	BJ1899283	91.9817	150.154	citalopram	citalopram	selective serotonin reuptake inhibitor (SSRI)	ADRA1A|CHRM1|HRH1|SLC6A2|SLC6A3|SLC6A4	Launched	neurology/psychiatry	depression
P101656	2A	K23	6_SPECS	CBK016918	BJ1894660	112.546	150.074	HYOSCYAMINE
P101674	8A	H20	6_SPECS	CBK290327	BJ1894143	85.3264	149.567	3-AQC	3-AQC	serotonin receptor agonist	HTR3A	Preclinical
P101698	16A	M18	6_SPECS	CBK308994	BJ1897460	86.3758	149.503	CPI-203	CPI-203	bromodomain inhibitor	BRD4	Preclinical
P101668	6A	H21	6_SPECS	CBK041087	BJ1894232	108.769	149.293	SCH-23390	SCH-23390	dopamine receptor antagonist	DRD1|DRD5|HTR2C|KCNJ4|KCNJ6	Preclinical
P101674	8A	J22	6_SPECS	CBK308435	BJ1896661	51.3968	149.254	HTH-01-015	HTH-01-015	protein kinase inhibitor	NUAK1	Preclinical
P101692	14A	B22	6_SPECS	CBK288322	BJ1897085	15.0762	149.096	LDN193189 (Hydrochloride)	LDN193189	bone morphogenic protein inhibitor	ACVR1|BMPR1A	Preclinical
P101674	8A	I22	6_SPECS	CBK290205	BJ1895902	101.278	148.936	DR-2313	DR-2313	PARP inhibitor	PARP1|PARP3	Preclinical
P101677	9A	H20	6_SPECS	CBK301263	BJ1896580	81.1659	148.866	OICR-9429	OICR-9429	WDR5/MLL interaction inhibitor	WDR5	Preclinical
P101665	5A	I22	6_SPECS	CBK307975	BJ1895965	111.356	148.678	17-PA	17-PA	glucocorticoid receptor agonist		Preclinical
P101656	2A	C03	6_SPECS	CBK040998	BJ1894176	76.7764	148.549	N-benzylnaltrindole	N-benzylnaltrindole	opioid receptor antagonist		Preclinical
P101692	14A	F20	6_SPECS	CBK308921	BJ1897363	82.8669	148.501	Nirogacestat	PF-03084014	gamma secretase inhibitor		Phase 3
P101674	8A	H22	6_SPECS	CBK290440	BJ1895847	102.533	148.409	4-methylhistamine	4-methylhistamine	histamine receptor agonist	HRH4	Preclinical
P101689	13A	C06	6_SPECS	CBK308533	BJ1896848	101.327	148.33	Antagonist-G	antagonist-g	neuropeptide receptor antagonist	MAPK8	Phase 1
P101686	12A	J23	6_SPECS	CBK308592	BJ1896933	98.2807	148.284	Hydroxystilbamidine	hydroxystilbamidine			Launched
P101671	7A	L06	6_SPECS	CBK289774	BJ1895979	96.3363	148.186	caffeic-acid-phenethyl-ester	caffeic-acid-phenethyl-ester	HIV integrase inhibitor	RELA	Preclinical
P101701	17A	J04	6_SPECS	CBK309507	BJ1898930	80.9629	147.902	DBeQ	DBeQ	ATPase inhibitor	CASP3	Preclinical
P101656	2A	L18	6_SPECS	CBK041533	BJ1894931	119.961	147.839	FAMPRIDINE	dalfampridine	potassium channel blocker	KCNA1|KCNA10|KCNA2|KCNA3|KCNA4|KCNA5|KCNA6|KCNA7|KCNB1|KCNB2|KCNC1|KCNC2|KCNC3|KCNC4|KCND1|KCND2|KCND3|KCNF1|KCNG1|KCNG2|KCNG3|KCNG4|KCNH1|KCNH2|KCNH3|KCNH4|KCNH5|KCNH6|KCNH7|KCNH8|KCNJ13|KCNJ5|KCNQ1|KCNQ2|KCNQ3|KCNQ4|KCNQ5|KCNS1|KCNS2|KCNS3|KCNV1|KCNV2	Launched	neurology/psychiatry	multiple sclerosis
P101668	6A	J22	6_SPECS	CBK011607G	BJ1894103	117.638	147.823	ifenprodil	ifenprodil	adrenergic receptor antagonist|glutamate receptor antagonist	GRIN2B	Launched
P101671	7A	J23	6_SPECS	CBK200929	BJ1898099	88.25	147.785	zuclopenthixol	zuclopenthixol	dopamine receptor antagonist	ADRA1A|ADRA2A|DRD1|DRD2|DRD5|HRH1|HTR2A	Launched	neurology/psychiatry	schizophrenia|bipolar disorder
P101671	7A	N05	6_SPECS	CBK200741	BJ1898077	85.4907	147.481	prenylamine	prenylamine	calcium channel blocker		Withdrawn
P101662	4A	G14	6_SPECS	CBK290952	BJ1897063	79.9307	147.163	Otenabant	CP-945598	cannabinoid receptor antagonist	CNR1	Phase 3
P101656	2A	G20	6_SPECS	CBK024006	BJ1894649	92.9076	147.109	HISTAMINE DIHYDROCHLORIDE	histamine	histamine receptor agonist	HRH1|HRH2|HRH3|HRH4	Launched	allergy	allergic rhinitis
P101686	12A	F06	6_SPECS	CBK042083	BJ1896065	38.5448	146.632	MITOMYCIN	mitomycin-c
P101668	6A	F17	6_SPECS	CBK040912	BJ1894102	95.2576	146.538	IPAG	IPAG			Preclinical
P101701	17A	B09	6_SPECS	CBK308629	BJ1896984	90.1571	146.523	somatostatin	somatostatin	somatostatin receptor agonist	OPRD1|OPRM1|SSTR1|SSTR2|SSTR3|SSTR4|SSTR5	Launched	hematology	hemorrhage
P101674	8A	E17	6_SPECS	CBK309636	BJ1899142	96.7749	146.439	isobutamben	isobutamben	local anesthetic		Preclinical
P101659	3A	K08	6_SPECS	CBK290301	BJ1896133	83.4642	146.218	VU0155069	VU0155069	phospholipase inhibitor	PLD1	Preclinical
P101662	4A	M21	6_SPECS	CBK308392	BJ1896607	109.246	146.214	M8-B	M8-B	transient receptor potential channel antagonist	TRPM8	Preclinical
P101659	3A	M06	6_SPECS	CBK308825	BJ1897253	82.0695	146.021	Flumatinib (mesylate)	flumatinib	Bcr-Abl kinase inhibitor	ABL1|PDGFRB	Phase 3
P101656	2A	O20	6_SPECS	CBK307780	BJ1894728	106.148	146.006	2-HYDROXY-4-METHOXY-BENZOPHENONE	oxybenzone	lipase inhibitor	LIPE	Launched	dermatology	sunscreen lotion
P101674	8A	L23	6_SPECS	CBK040897	BJ1894083	74.6907	145.954	U-50488-(-)
P101656	2A	J10	6_SPECS	CBK010491	BJ1894588	90.0703	145.939	DIBUCAINE	cinchocaine	sodium channel blocker	CALM1|SCN10A|SCN5A	Launched	neurology/psychiatry	local anesthetic
P101671	7A	M22	6_SPECS	CBK309424	BJ1898131	86.0485	145.93	MEPAZINE	mepazine	MALT1 inhibitor (JH)	MALT1	Phase 2
P101695	15A	F06	6_SPECS	CBK040940	BJ1894128	95.0877	145.764	4-PPBP	4-PPBP	sigma receptor ligand	SIGMAR1	Preclinical
P101698	16A	D10	6_SPECS	CBK290333	BJ1895608	73.1134	145.111	Y-29794 oxalate	Y-29794	prolyl endopeptidase inhibitor	PREP	Preclinical
P101656	2A	D15	6_SPECS	CBK200558	BJ1895809	0.324749	144.998	doxorubicin	doxorubicin	topoisomerase inhibitor	TOP2A	Launched	hematologic malignancy|oncology	acute lymphoblastic leukemia (ALL)|acute myeloid leukemia (AML)|Wilm's tumor|breast cancer|ovarian cancer|Hodgkin's lymphoma|bladder cancer|multiple myeloma
P101698	16A	L11	6_SPECS	CBK309209	BJ1897750	68.2573	144.909	Ingenol Mebutate	ingenol-mebutate	PKC activator	PRKCA|PRKCB|PRKCD|PRKCE|PRKCG	Launched	dermatology	actinic keratosis (AK)
P101698	16A	N07	6_SPECS	CBK293472	BJ1896781	100.497	144.874	orphanin-fq; NOCICEPTIN	orphanin-fq	opioid receptor agonist	OPRL1|OPRM1	Phase 1
P101671	7A	D06	6_SPECS	CBK289988	BJ1894463	99.6818	144.848	daidzein	daidzein	estrogen receptor agonist	ESRRA|ESRRB|ESRRG|TRPC5	Phase 2
P101692	14A	E04	6_SPECS	CBK308757	BJ1897158	62.4621	144.797	MK2-IN-1 (hydrochloride)	MK2-IN-1	MAP kinase inhibitor	MAPKAPK2	Preclinical
P101677	9A	G20	6_SPECS	CBK309299	BJ1897872	86.6387	144.594	trans-2-Undecenoic acid	trans-2-Undecenoic-acid
P101671	7A	H03	6_SPECS	CBK308336	BJ1896533	77.4898	144.582	GSK-2193874	GSK-2193874
P101698	16A	C21	6_SPECS	CBK308961	BJ1897415	86.6166	144.476	Hoechst 33258	pibenzimol	DNA inhibitor		Phase 2
P101707	19A	H03	6_SPECS	CBK290796	BJ1898649	88.3538	144.377	HER2 Inhibitor 1	HER2-Inhibitor-1	EGFR inhibitor		Preclinical
P101674	8A	B20	6_SPECS	CBK003415	BJ1894085	109.225	144.359	U-54494A	U-54494A	opioid receptor agonist	OPRK1	Preclinical
P101653	1A	G14	6_SPECS	CBK041209	BJ1894380	64.7339	144.345	SB-202190	SB-202190	p38 MAPK inhibitor	AKT1|ALOX5|CHEK1|GSK3B|LCK|MAPK1|MAPK11|MAPK12|MAPK14|MAPK8|PRKCA|ROCK1|RPS6KB1|SGK1	Preclinical
P101707	19A	F05	6_SPECS	CBK290973	BJ1898796	59.2828	144.112	Retapamulin
P101674	8A	D12	6_SPECS	CBK307949	BJ1895683	104.291	143.752	Fomocain	fomocaine	voltage-gated sodium channel modulator		Launched	neurology/psychiatry	local anesthetic
P101686	12A	J06	6_SPECS	CBK309697	BJ1899213	89.2321	143.738	tiprenolol	tiprenolol	adrenergic receptor antagonist	ADRB1|ADRB2|ADRB3	Phase 2
P101668	6A	H23	6_SPECS	CBK308080	BJ1896222	111.341	143.674	ANR-94	ANR-94	adenosine receptor antagonist	ADORA2A	Preclinical
P101686	12A	D11	6_SPECS	CBK307750	BJ1894385	97.019	143.539	substance-p	substance-p
P101665	5A	I21	6_SPECS	CBK309127	BJ1897642	103.527	143.43	AZD3264	AZD3264	IKK inhibitor	IKBKB	Preclinical
P101707	19A	C09	6_SPECS	CBK200903	BJ1895351	97.9202	143.083	PIZOTYLINE MALATE	pizotifen	serotonin receptor antagonist	HTR1A|HTR2A|HTR2C	Launched	neurology/psychiatry	migraine headache
P101665	5A	K22	6_SPECS	CBK309040	BJ1897516	54.9654	143	Voreloxin (Hydrochloride)	voreloxin	topoisomerase inhibitor	TOP2A	Phase 3
P101674	8A	G23	6_SPECS	CBK040823	BJ1894019	98.2352	142.894	guvacine	guvacine	GABA uptake inhibitor	SLC6A1|SLC6A11|SLC6A12|SLC6A13	Preclinical
P101671	7A	G20	6_SPECS	CBK200879	BJ1898011	81.2148	142.826	levopropoxyphene	levopropoxyphene	antitussive		Launched	pulmonary	cough suppressant
P101668	6A	B04	6_SPECS	CBK290026	BJ1895613	63.4111	142.807	OLDA	OLDA	TRPV agonist	GPR119	Preclinical
P101656	2A	K21	6_SPECS	CBK042011	BJ1894608	107.408	142.783	DOXEPIN HYDROCHLORIDE	doxepin	histamine receptor antagonist	HRH1|SLC6A2|SLC6A4	Launched	neurology/psychiatry	depression|anxiety
P101656	2A	C19	6_SPECS	CBK308234	BJ1896414	82.5303	142.641	TC-LPA5-4	TC-LPA5-4	lysophosphatidic acid receptor antagonist	LPAR5	Preclinical
P101686	12A	G20	6_SPECS	CBK307982	BJ1897941	91.8862	142.579	Rifamycin SV sodium salt	rifamycin-sv	RNA synthesis inhibitor		Phase 3
P101671	7A	I05	6_SPECS	CBK301271	BJ1896616	90.3135	142.538	GSK-LSD-1	GSK-LSD-1	histone lysine demethylase inhibitor	KDM1A	Preclinical
P101692	14A	F18	6_SPECS	CBK307843	BJ1895275	81.144	142.511	TEPOXALIN	tepoxalin	cyclooxygenase inhibitor|lipoxygenase inhibitor	ALOX5	Launched	rheumatology|orthopedics	rheumatoid arthritis|hip dysplasia
P101701	17A	H22	6_SPECS	CBK293885	BJ1898883	48.6433	142.466	VE-822	VE-822	ATR kinase inhibitor	ATM|ATR|MTOR|PIK3CG	Phase 2
P101671	7A	G09	6_SPECS	CBK041676	BJ1895147	87.9971	142.332	CYCLOBENZAPRINE HYDROCHLORIDE	cyclobenzaprine	adrenergic receptor agonist|serotonin receptor agonist	HTR2A	Launched	neurology/psychiatry	spasms
P101656	2A	L11	6_SPECS	CBK041408	BJ1894816	85.973	142.249	TRANYLCYPROMINE SULFATE	tranylcypromine	monoamine oxidase inhibitor	KDM1A|MAOA|MAOB	Launched	neurology/psychiatry	depression
P101698	16A	I05	6_SPECS	CBK308697	BJ1897077	63.9408	142.211	TMC353121	TMC-353121	RSV fusion inhibitor		Phase 2
P101686	12A	E22	6_SPECS	CBK041415	BJ1894821	91.9671	142.078	TRIHEXYPHENIDYL HYDROCHLORIDE	trihexyphenidyl	acetylcholine receptor antagonist	CHRM1	Launched	neurology/psychiatry	parkinsonism
P101692	14A	I20	6_SPECS	CBK309721	BJ1899238	91.9831	141.968	befuraline	befuraline			Phase 2
P101653	1A	D10	6_SPECS	CBK041550	BJ1894256	63.4113	141.937	spiperone	spiperone	dopamine receptor antagonist	ADRA1A|ADRA1B|ADRA1D|DRD1|DRD2|DRD3|DRD4|DRD5|HTR1A|HTR1D|HTR2A|HTR2B|HTR2C|HTR6|HTR7	Launched	neurology/psychiatry	schizophrenia
P101692	14A	F21	6_SPECS	CBK309324	BJ1897907	93.3382	141.891	g-caryophyllene	g-caryophyllene	acetylcholinesterase inhibitor	ACHE	Preclinical
P101686	12A	J07	6_SPECS	CBK042096	BJ1894508	98.3701	141.803	AMITRIPTYLINE HYDROCHLORIDE	amitriptyline	norepinephrine inhibitor|norepinephrine reuptake inhibitor|serotonin receptor antagonist|serotoninâ€“norepinephrine reuptake inhibitor (SNRI)	ADRA1A|ADRA1B|ADRA1D|ADRA2A|ADRB1|ADRB2|ADRB3|CHRM1|CHRM2|CHRM3|CHRM4|CHRM5|HRH1|HRH2|HRH4|HTR1A|HTR1B|HTR1D|HTR2A|HTR2C|HTR6|HTR7|KCNA1|KCND2|KCND3|KCNQ2|KCNQ3|NTRK1|NTRK2|OPRD1|OPRK1|OPRM1|SIGMAR1|SLC6A2|SLC6A4	Launched	neurology/psychiatry	depression
P101674	8A	F19	6_SPECS	CBK309629	BJ1899133	99.0044	141.655	sorbitan-monostearate	sorbitan-monostearate			Preclinical
P101692	14A	G06	6_SPECS	CBK277976	BJ1897084	96.452	141.615	Vemurafenib	vemurafenib	RAF inhibitor	BRAF|RAF1	Launched	oncology	melanoma
P101656	2A	M22	6_SPECS	CBK042010	BJ1894607	113.123	141.603	DOPAMINE HYDROCHLORIDE	dopamine	dopamine receptor agonist	DBH|DRD1|DRD2|DRD3|DRD4|DRD5|HTR1A|HTR7|SLC6A2|SLC6A3|SLC6A4	Launched	cardiology|neurology/psychiatry	ventricular arrhythmias|depression|headache|tremors
P101674	8A	K17	6_SPECS	CBK290217	BJ1895919	87.4109	141.597	CD-1530	CD-1530	retinoid receptor agonist	RARG	Preclinical
P101659	3A	L23	6_SPECS	CBK308751	BJ1897152	106.503	141.543	MCC950	MCC950	NOD like receptor inhibitor	NLRP3	Preclinical
P101656	2A	F20	6_SPECS	CBK011714	BJ1894642	101.975	141.525	GUANABENZ ACETATE	guanaben-acetate	adrenergic receptor agonist	ADRA2A|ADRA2B|ADRA2C	Launched	cardiology	hypertension
P101656	2A	I23	6_SPECS	CBK308312	BJ1896506	105.619	141.382	AS-2034178	AS-2034178	free fatty acid receptor agonist	FFAR1	Preclinical
P101692	14A	G14	6_SPECS	CBK041525	BJ1898065	81.8318	141.344	mebhydrolin	mebhydrolin	antihistamine		Launched	allergy	allergic rhinitis|urticaria
P101674	8A	M06	6_SPECS	CBK040893	BJ1894078	85.8437	141.336	dilazep	dilazep	adenosine reuptake inhibitor	SLC29A1	Launched	cardiology	coronary heart disease
P101689	13A	G19	6_SPECS	CBK277911	BJ1896968	47.6233	141.259	Plicamycin (Mithramycin)	plicamycin	alcohol dehydrogenase inhibitor		Launched	oncology|endocrinology	testicular carcinoma|Paget's disease|hypercalcemia
P101668	6A	O20	6_SPECS	CBK041099	BJ1894265	109.142	141.234	L-741742	L-741742	dopamine receptor antagonist	DRD3|DRD4|SCN1A|SCN3A	Preclinical
P101668	6A	F10	6_SPECS	CBK041060	BJ1894219	106.301	141.229	naltriben	naltriben	opioid receptor antagonist	OPRD1|OPRK1|OPRM1	Preclinical
P101656	2A	O15	6_SPECS	CBK041905	BJ1894752	103.937	141.227	PIROXICAM	piroxicam	cyclooxygenase inhibitor	PTGS1|PTGS2	Launched	rheumatology	osteoarthritis|rheumatoid arthritis
P101707	19A	D18	6_SPECS	CBK040966	BJ1894152	69.8077	140.889	3'-fluorobenzylspiperone	3'-fluorobenzylspiperone	dopamine receptor ligand	DRD2	Preclinical
P101668	6A	M20	6_SPECS	CBK289948	BJ1894051	114.403	140.849	MDL-72832	MDL-72832	serotonin receptor agonist	HTR1A	Preclinical
P101686	12A	H16	6_SPECS	CBK308523	BJ1896821	83.6619	140.69	ABT 239 tartrate	ABT-239	histamine receptor antagonist	HRH1|HRH2|HRH3	Phase 1
P101692	14A	C12	6_SPECS	CBK307833	BJ1895239	82.1095	140.493	VALGANCICLOVIR HYDROCHLORIDE	valganciclovir	DNA synthesis inhibitor		Launched	infectious disease	cytomegalovirus (CMV)
P101656	2A	O19	6_SPECS	CBK201094	BJ1894659	108.8	140.431	HYDROXYZINE PAMOATE	hydroxyzine	antihistamine	HRH1	Launched	neurology/psychiatry|allergy|dermatology	anxiety|urticaria|itching|dermatosis
P101671	7A	G18	6_SPECS	CBK200850	BJ1897991	95.1445	140.218	alfadolone-acetate	alfadolone-acetate	benzodiazepine receptor agonist		Phase 2
P101674	8A	C18	6_SPECS	CBK290216	BJ1895917	101.974	140.133	lofepramine	lofepramine	norepinephrine reuptake inhibitor|serotoninâ€“norepinephrine reuptake inhibitor (SNRI)	HTR1A|SLC6A2|SLC6A4	Launched	neurology/psychiatry	depression
P101704	18A	I04	6_SPECS	CBK290821	BJ1898652	36.7117	140.102	CUDC-907	CUDC-907	PI3K inhibitor	HDAC2|PIK3R1	Phase 2
P101674	8A	H18	6_SPECS	CBK290164	BJ1895842	91.9413	140.05	DMP-543	DMP-543	acetylcholine release enhancer		Phase 2
P101674	8A	H19	6_SPECS	CBK290169	BJ1895851	104	140.038	gavestinel	gavestinel	glutamate receptor antagonist	GLRB|GRIN1|GRIN2A|GRIN2B|GRIN2C|GRIN2D|GRIN3A|GRIN3B	Phase 3
P101698	16A	H03	6_SPECS	CBK308708	BJ1897099	34.2484	140.001	THZ2	THZ2	CDK inhibitor	CDK7	Preclinical
P101686	12A	E11	6_SPECS	CBK309308	BJ1897885	85.5825	139.994	Perospirone	perospirone	dopamine receptor antagonist|serotonin receptor antagonist	DRD2|DRD3|DRD4	Launched	neurology/psychiatry	schizophrenia|bipolar disorder
P101704	18A	I13	6_SPECS	CBK303912	BJ1899007	65.4842	139.794	AT13148
P101686	12A	G05	6_SPECS	CBK308384	BJ1896597	78.2905	139.737	EMD-53998	EMD-53998	phosphodiesterase inhibitor	TNNC1	Phase 1
P101668	6A	B16	6_SPECS	CBK041280	BJ1894055	97.1885	139.375	GBR-13069	GBR-13069	dopamine reuptake inhibitor	SLC6A3	Preclinical
P101701	17A	D20	6_SPECS	CBK011710	BJ1898772	101.076	139.346	Benztropine mesylate	benztropine-mesylate	acetylcholine receptor antagonist	CHRM1|HRH1|SLC6A3	Launched	neurology/psychiatry	extrapyramidal symptoms (EPS)|Parkinson's Disease
P101668	6A	I20	6_SPECS	CBK200956	BJ1895763	111.224	139.334	amisulpride	amisulpride	dopamine receptor antagonist	DRD2	Launched	neurology/psychiatry	psychosis|bipolar disorder|schizophrenia
P101692	14A	O22	6_SPECS	CBK309719	BJ1899236	86.4406	139.321	I-BZA	I-BZA			Phase 2
P101698	16A	L16	6_SPECS	CBK309116	BJ1897624	83.3758	139.275	Ro 48-8071 (fumarate)	Ro-48-8071	oxidosqualene cyclase inhibitor	LSS	Preclinical
P101686	12A	O04	6_SPECS	CBK307946	BJ1895668	97.0434	139.195	S 18986	S18986	glutamate receptor modulator	GRIA1|GRIA2|GRIA3|GRIA4	Phase 2
P101686	12A	H19	6_SPECS	CBK309347	BJ1897937	97.1109	139.041	Trigonelline·HCl	trigonelline			Phase 1
P101668	6A	G16	6_SPECS	CBK290052	BJ1895656	109.493	139.009	blebbistatin-(+/-)	blebbistatin-(+/-)	ATPase inhibitor	MYH14|MYH2	Preclinical
P101686	12A	K02	6_SPECS	CBK309579	BJ1899075	72.0918	139.005	Phytosphingosine	phytosphingosine			Phase 1
P101683	11A	G21	6_SPECS	CBK200925	BJ1895286	54.9335	139.001	TRIFLURIDINE
P101698	16A	E16	6_SPECS	CBK201103	BJ1896786	90.7746	138.951	Homochlorcyclizine·2HCl	homochlorcyclizine	antihistamine	HRH1	Launched	allergy	allergic rhinitis
P101671	7A	C08	6_SPECS	CBK200543	BJ1895562	90.6951	138.899	terazosin	terazosin	adrenergic receptor antagonist	ADRA1A|ADRA1B|ADRA1D	Launched	urology|cardiology	benign prostatic hyperplasia (BPH)|hypertension
P101668	6A	H19	6_SPECS	CBK011565	BJ1894486	97.8597	138.832	mifepristone	mifepristone	glucocorticoid receptor antagonist|progesterone receptor antagonist	AR|NR1I2|NR3C1|PGR	Launched	endocrinology	hyperglycemia|diabetes mellitus
P101668	6A	B03	6_SPECS	CBK277866	BJ1895590	89.5227	138.753	indatraline	indatraline	norepinephrine transporter inhibitor	MAOA|MAOB	Preclinical
P101665	5A	J08	6_SPECS	CBK308765	BJ1897166	91.3559	138.728	CPI-0610	CPI-0610	bromodomain inhibitor	BRD4	Phase 2
P101692	14A	O07	6_SPECS	CBK290472	BJ1895612	87.9715	138.709	AY-9944	AY-9944	hedgehog pathway modulator		Preclinical
P101674	8A	G15	6_SPECS	CBK309414	BJ1898117	100.474	138.696	vitamin-E	vitamin-E	LDL oxidation inhibitor|PKC inhibitor	ALOX5|DGKA|NR1I2|PPP2CA|PPP2CB|PRKCA|PRKCB|SEC14L2|SEC14L3|SEC14L4	Launched
P101668	6A	G20	6_SPECS	CBK041069	BJ1894225	95.3303	138.57	cilostamide	cilostamide	phosphodiesterase inhibitor	PDE3A|PDE3B	Preclinical
P101686	12A	K22	6_SPECS	CBK011627	BJ1896890	93.5644	138.551	Cabergoline	cabergoline	dopamine receptor agonist	ADRA1A|ADRA1B|ADRA1D|ADRA2A|ADRA2B|ADRA2C|ADRB1|ADRB2|DRD1|DRD2|DRD3|DRD4|DRD5|HTR1A|HTR1B|HTR1D|HTR2A|HTR2B|HTR2C|HTR7	Launched	endocrinology	hyperprolactinemia
P101683	11A	L22	6_SPECS	CBK309582	BJ1899078	43.0694	138.464	Echinomycin	echinomycin	DNA intercalating agent		Phase 2
P101674	8A	F15	6_SPECS	CBK201092	BJ1898014	79.5943	138.41	thiethylperazine	thiethylperazine	dopamine receptor antagonist	DRD1|DRD2|DRD4	Launched	gastroenterology	nausea
P101701	17A	H21	6_SPECS	CBK290765	BJ1898627	109.717	138.405	YO-01027 (Dibenzazepine)	YO-01027	gamma secretase inhibitor		Preclinical
P101674	8A	I07	6_SPECS	CBK263583	BJ1899261	98.9666	138.402	ST-1859	ST-1859	antiamyloidogenic agent		Phase 1
P101656	2A	M20	6_SPECS	CBK041544	BJ1894943	102.822	138.346	SULFAGUANIDINE	sulfaguanidine	bacterial antifolate		Launched	infectious disease	urinary tract infections
P101665	5A	B19	6_SPECS	CBK308881	BJ1897317	95.1618	138.305	Tarafenacin (D-tartrate)	tarafenacin	acetylcholine receptor antagonist	CHRM3	Phase 2
P101686	12A	E21	6_SPECS	CBK278472	BJ1894882	91.5816	138.274	ADENINE	adenine	protein synthesis stimulant	ACACB|ACP1|APRT|MTAP|PECR|SRPK2	Preclinical
P101677	9A	O07	6_SPECS	CBK288325	BJ1898436	66.7483	138.271	NVP-BHG712	NVP-BHG712	ephrin inhibitor	EPHB4	Preclinical
P101665	5A	M22	6_SPECS	CBK309048	BJ1897527	107.263	138.257	AGN 194310	AGN-194310	retinoid receptor antagonist	RXRA|RXRB|RXRG	Phase 3
P101674	8A	C14	6_SPECS	CBK200732	BJ1898072	100.502	138.231	pirenperone	pirenperone	serotonin receptor antagonist	HTR2A|HTR7	Preclinical
P101701	17A	J02	6_SPECS	CBK303883	BJ1898926	91.0079	138.133	I-BET-762	I-BET-762	bromodomain inhibitor	BRD2|BRD3|BRD4	Phase 2
P101686	12A	O14	6_SPECS	CBK042100	BJ1894512	82.7725	138.101	ANTAZOLINE PHOSPHATE	antazoline	antihistamine	HRH1	Launched	ophthalmology|otolaryngology	conjunctivitis|nasal congestion
P101674	8A	C04	6_SPECS	CBK041710	BJ1895173	101.72	138.088	PRILOCAINE HYDROCHLORIDE	prilocaine	local anesthetic	SCN5A	Launched	neurology/psychiatry	anesthetic
P101674	8A	G20	6_SPECS	CBK309634	BJ1899139	95.7411	138.088	desoxycorticosterone-pivalate	desoxycorticosterone-pivalate	corticosteroid agonist	NR3C2	Launched	endocrinology	Addison's disease
P101686	12A	O05	6_SPECS	CBK308490	BJ1896752	92.645	137.998	Trovafloxacin mesylate	trovafloxacin	bacterial DNA gyrase inhibitor	TOP2A	Withdrawn
P101653	1A	K09	6_SPECS	CBK041343	BJ1894296	99.4925	137.947	WIN-64338	WIN-64338	bradykinin receptor antagonist	BDKRB2	Preclinical
P101668	6A	I21	6_SPECS	CBK040916	BJ1894106	116.096	137.913	NAN-190	NAN-190	serotonin receptor agonist	ADRA1A|ADRA1B|ADRA1D|HTR1A|HTR1F	Preclinical
P101674	8A	E23	6_SPECS	CBK021903	BJ1896653	102.916	137.842	yoda-1	yoda-1	piezo channel activator	PIEZO1	Preclinical
P101668	6A	M07	6_SPECS	CBK308106	BJ1896256	83.1159	137.746	SB-772077B	SB-772077B	rho associated kinase inhibitor	ROCK1|ROCK2	Preclinical
P101674	8A	L17	6_SPECS	CBK309603	BJ1899104	84.0634	137.744	etafenone	etafenone	calcium channel blocker		Launched
P101665	5A	G13	6_SPECS	CBK308978	BJ1897436	96.0674	137.735	SAR407899 (hydrochloride)	SAR407899	rho associated kinase inhibitor	ROCK1	Phase 2
P101686	12A	O03	6_SPECS	CBK309344	BJ1897931	107.945	137.691	delta-Tocotrienol	delta-Tocotrienol
P101665	5A	G23	6_SPECS	CBK308374	BJ1896584	111.001	137.526	NS-19504	NS-19504	calcium-activated potassium channel activator	KCNMA1	Preclinical
P101665	5A	O20	6_SPECS	CBK290353	BJ1896187	111.092	137.517	BF2.649	BF2.649
P101692	14A	O15	6_SPECS	CBK041318	BJ1894175	90.1897	137.475	clobenpropit	clobenpropit	histamine receptor antagonist	HRH1|HRH2|HRH3|HRH4	Preclinical
P101656	2A	H20	6_SPECS	CBK015570	BJ1894702	104.128	137.474	MINOXIDIL
P101671	7A	K15	6_SPECS	CBK011696	BJ1895134	81.7886	137.466	TRIFLUPROMAZINE HYDROCHLORIDE	triflupromazine	dopamine receptor antagonist	CHRM1|CHRM2|DRD1|DRD2|HTR2B	Launched	neurology/psychiatry|gastroenterology	psychosis|nausea|vomiting
P101692	14A	O06	6_SPECS	CBK308179	BJ1896348	89.4938	137.445	BAY-60-6583	BAY-60-6583	adenosine receptor agonist	ADORA1|ADORA2A|ADORA2B|ADORA3	Preclinical
P101674	8A	C09	6_SPECS	CBK221510	BJ1899140	89.9688	137.392	N-acetylmannosamine	N-acetylmannosamine			Phase 2
P101656	2A	N19	6_SPECS	CBK024260	BJ1894730	82.1484	137.389	OXYPHENBUTAZONE	oxyphenbutazone	cyclooxygenase inhibitor		Withdrawn
P101671	7A	C06	6_SPECS	CBK289967	BJ1894297	80.8652	137.307	BW-723C86	BW-723C86	serotonin receptor agonist	HTR2A|HTR2B|HTR2C	Preclinical
P101674	8A	M20	6_SPECS	CBK290180	BJ1895870	95.1295	137.288	LY303511	LY303511	casein kinase inhibitor|mTOR inhibitor|PI3K inhibitor	BRD2|BRD3|BRD4	Preclinical
P101686	12A	K07	6_SPECS	CBK309604	BJ1899105	92.1755	137.266	levomequitazine	levomequitazine	histamine receptor antagonist	HRH1	Phase 2
P101692	14A	I14	6_SPECS	CBK308786	BJ1897190	90.2689	137.252	LX-1031	LX1031	tryptophan hydroxylase inhibitor	TPH1	Phase 2
P101686	12A	G07	6_SPECS	CBK307770	BJ1894489	88.3773	137.231	CUR-61414	CUR-61414	smoothened receptor antagonist	DHH|IHH|SMO	Phase 1
P101692	14A	N17	6_SPECS	CBK288281	BJ1896587	48.9173	137.205	aurora-a-inhibitor-i	aurora-a-inhibitor-i	Aurora kinase inhibitor	AURKA	Preclinical
P101668	6A	C19	6_SPECS	CBK308099	BJ1896248	106.383	137.19	BMS-470539	BMS-470539	melanocortin receptor agonist	MC1R	Preclinical
P101686	12A	C08	6_SPECS	CBK309583	BJ1899079	87.8	137.185	Cariporide	cariporide	sodium/hydrogen exchanger inhibitor	SLC9A1	Phase 3
P101674	8A	J20	6_SPECS	CBK200562	BJ1895940	97.329	137.114	cilnidipine	cilnidipine	calcium channel blocker	CACNA1B	Launched	cardiology	hypertension
P101668	6A	M13	6_SPECS	CBK308088	BJ1896235	102.058	137.091	MRK-560	MRK-560	gamma secretase inhibitor	APP	Preclinical
P101671	7A	C16	6_SPECS	CBK041123	BJ1894302	89.7773	137.079	IB-MECA	IB-MECA	adenosine receptor agonist	ADORA1|ADORA2A|ADORA2B|ADORA3	Phase 3
P101668	6A	G12	6_SPECS	CBK289960	BJ1894167	97.0227	136.935	naltrindole	naltrindole	opioid receptor antagonist	OPRD1|OPRK1|OPRM1	Preclinical
P101692	14A	G20	6_SPECS	CBK041728	BJ1895194	87.4628	136.895	SPIRAMYCIN
P101686	12A	C12	6_SPECS	CBK307884	BJ1895438	91.6655	136.762	FLUORESCEIN	fluorescein		SLC22A6	Launched	ophthalmology	ophthalmology diagnostic
P101665	5A	H23	6_SPECS	CBK308681	BJ1897056	108.971	136.666	Palosuran	palosuran	urotensin receptor antagonist	UTS2R	Phase 2
P101674	8A	D16	6_SPECS	CBK041837	BJ1899136	99.1322	136.543	linalool	linalool	anticonvulsant		Phase 1
P101662	4A	E15	6_SPECS	CBK308754	BJ1897155	72.0476	136.492	SR-3306	SR-3306	JNK inhibitor	MAPK10|MAPK8|MAPK9	Preclinical
P101686	12A	O12	6_SPECS	CBK015572	BJ1894822	95.8084	136.404	TRIMEPRAZINE TARTRATE	alimemazine	histamine receptor agonist|histamine receptor antagonist	HRH1	Launched	neurology/psychiatry|allergy|pulmonary	sedative|urticaria|itching|cough suppressant
P101671	7A	G19	6_SPECS	CBK200569	BJ1898009	98.9649	136.253	piretanide	piretanide	glucocorticoid receptor agonist	SLC12A1|SLC12A2	Launched	cardiology	hypertension|edema
P101704	18A	G23	6_SPECS	CBK278107	BJ1898879	91.6583	136.242	SGC 0946	SGC-0946	histone lysine methyltransferase inhibitor		Preclinical
P101662	4A	H21	6_SPECS	CBK201029	BJ1897759	97.6437	136.215	Etretinate	etretinate	protein synthesis inhibitor	RARA|RXRG	Withdrawn
P101692	14A	E18	6_SPECS	CBK011667	BJ1895198	77.3131	136.2	ACYCLOVIR	acyclovir	DNA polymerase inhibitor	PNP	Launched	infectious disease	genitial herpes|shingles|chicken pox
P101668	6A	I23	6_SPECS	CBK308135	BJ1896288	109.33	136.114	TCN-238	TCN-238
P101671	7A	F12	6_SPECS	CBK200891	BJ1895099	73.0859	136.075	MONOBENZONE	monobenzone	melanin inhibitor	TYR	Launched	dermatology	skin depigmentation
P101674	8A	C12	6_SPECS	CBK309389	BJ1897983	102.818	135.846	prolylleucylglycinamide	prolylleucylglycinamide	melanocyte-stimulating hormone release inhibitor		Phase 2
P101671	7A	F14	6_SPECS	CBK201123	BJ1898005	82.4337	135.807	alcuronium	alcuronium	muscle relaxant	CHRM1|CHRM2|CHRM3|CHRM4|CHRNA7	Launched	neurology/psychiatry	muscle relaxant
P101653	1A	G20	6_SPECS	CBK041326	BJ1894215	61.807	135.777	BD-1063	BD-1063	sigma receptor antagonist	SIGMAR1	Preclinical
P101659	3A	K18	6_SPECS	CBK308701	BJ1897087	84.0264	135.757	Umeclidinium (bromide)	umeclidinium	acetylcholine receptor antagonist	CHRM1|CHRM2|CHRM3	Launched	pulmonary	chronic obstructive pulmonary disease (COPD)|bronchitis|emphysema
P101680	10A	F20	6_SPECS	CBK278113	BJ1898862	37.4223	135.748	Stattic	stattic			Preclinical
P101692	14A	F10	6_SPECS	CBK200987	BJ1895223	85.149	135.728	ISOSORBIDE MONONITRATE	isosorbide-mononitrate	nitric oxide stimulant	GUCY1A2|GUCY1A3|GUCY1B2|GUCY1B3	Launched	cardiology	angina pectoris|coronary artery disease (CAD)
P101695	15A	K14	6_SPECS	CBK278017	BJ1896233	71.9359	135.713	AZ3146	AZ3146	monopolar spindle 1 kinase inhibitor		Preclinical
P101665	5A	L04	6_SPECS	CBK308407	BJ1896624	71.5443	135.686	XMD17-109	XMD17-109	MAP kinase inhibitor	MAPK7	Preclinical
P101665	5A	C21	6_SPECS	CBK309171	BJ1897691	83.6945	135.655	Fiacitabine	fiacitabine	DNA synthesis inhibitor		Phase 2
P101686	12A	L21	6_SPECS	CBK201050	BJ1896966	86.6606	135.546	Troglitazone	troglitazone	insulin sensitizer|PPAR receptor agonist	CYP2C8|PPARG|TRPM3	Withdrawn
P101671	7A	B18	6_SPECS	CBK308062	BJ1896192	82.9185	135.529	MCOPPB	MCOPPB	nociceptin/orphanin FQ receptor agonist	OPRL1	Preclinical
P101674	8A	B12	6_SPECS	CBK021386	BJ1896855	110.968	135.527	Sanazole	sanazole			Phase 1
P101707	19A	F22	6_SPECS	CBK293880	BJ1899056	36.5937	135.419	Pacritinib (SB1518)	pacritinib	FLT3 inhibitor|JAK inhibitor	FLT3|JAK1|JAK2|JAK3	Phase 3
P101692	14A	C19	6_SPECS	CBK293894	BJ1897425	89.022	135.383	AZD1208	AZD1208	Pim kinase inhibitor	PIM1|PIM2|PIM3	Phase 1
P101680	10A	F23	6_SPECS	CBK289821	BJ1898149	103.379	135.35	STF-62247	STF-62247	autophagy inducer		Preclinical
P101683	11A	E07	6_SPECS	CBK201058	BJ1895481	104.051	135.285	TIOCONAZOLE	tioconazole	sterol demethylase inhibitor		Launched	infectious disease	yeast infection
P101668	6A	I05	6_SPECS	CBK308057	BJ1896158	74.1762	135.191	A-987306	A-987306	histamine receptor antagonist	ADORA1|AVPR1A|CCR1|CHRM1|CHRM2|CHRM3|CHRM4|DRD3|HTR1A|HTR1B|HTR2A|HTR2B|HTR3A|TACR2	Preclinical
P101692	14A	H09	6_SPECS	CBK308911	BJ1897350	91.4908	135.111	SQ109	SQ-109	bacterial cell wall synthesis inhibitor	FDFT1	Phase 3
P101665	5A	H22	6_SPECS	CBK040917	BJ1894107	107.645	135.052	FG-7142	FG-7142	GABA benzodiazepine site receptor inverse agonist		Preclinical
P101671	7A	D20	6_SPECS	CBK291021	BJ1896335	88.021	135.011	TTP-22	TTP-22	casein kinase inhibitor	CSNK2A1	Preclinical
P101674	8A	C19	6_SPECS	CBK307978	BJ1895985	96.98	134.964	L-365260	L-365260	CCK receptor antagonist	CCKAR|CCKBR|KCNQ1	Phase 2
P101653	1A	G22	6_SPECS	CBK308258	BJ1896441	85.1491	134.952	NS-11021	NS-11021	calcium-activated potassium channel activator	KCNMA1	Preclinical
P101671	7A	L13	6_SPECS	CBK289958	BJ1894151	88.2992	134.944	BRL-52537	BRL-52537	opioid receptor agonist	OPRK1	Preclinical
P101656	2A	G16	6_SPECS	CBK308472	BJ1896716	102.22	134.913	cetaben	cetaben	ACAT inhibitor|cholesterol inhibitor	PPARA	Phase 2
P101674	8A	B16	6_SPECS	CBK308390	BJ1896605	89.9669	134.89	PSNCBAM-1	PSNCBAM-1	cannabinoid receptor modulator	CNR1	Preclinical
P101674	8A	D11	6_SPECS	CBK041642	BJ1895098	103.646	134.797	AMINOTHIAZOLE	aminothiazole	cyclin D inhibitor	NOS2	Preclinical
P101668	6A	E09	6_SPECS	CBK041072	BJ1894228	96.6014	134.776	3-alpha-bis-(4-fluorophenyl)-methoxytropane	3-alpha-bis-(4-fluorophenyl)-methoxytropane	dopamine uptake inhibitor	CHRM1|SLC6A2|SLC6A3|SLC6A4	Preclinical
P101686	12A	E03	6_SPECS	CBK278609	BJ1895758	94.8864	134.744	METACETAMOL	metacetamol	analgesic agent		Preclinical
P101671	7A	G23	6_SPECS	CBK308353	BJ1896555	100.302	134.649	GSK-2837808A	GSK-2837808A
P101701	17A	H23	6_SPECS	CBK309529	BJ1898965	103.409	134.617	Tasisulam (LY573636)	tasisulam	apoptosis stimulant		Phase 3
P101695	15A	H07	6_SPECS	CBK308260	BJ1896444	92.8684	134.588	TCS-HDAC6-20b	TCS-HDAC6-20b	HDAC inhibitor	HDAC6	Preclinical
P101656	2A	C20	6_SPECS	CBK308264	BJ1896449	99.2454	134.529	SUN-11602	SUN-11602	fibroblast growth factor mimetic	FGFR1	Preclinical
P101707	19A	F14	6_SPECS	CBK309478	BJ1898861	98.0229	134.51	GDC-0152	GDC-0152	XIAP inhibitor	BIRC2|BIRC3|BIRC7|XIAP	Phase 1
P101671	7A	J04	6_SPECS	CBK290248	BJ1895962	100.973	134.506	Y-134	Y-134	estrogen receptor antagonist	ESR1|ESR2	Preclinical
P101695	15A	C06	6_SPECS	CBK041009	BJ1894182	95.7112	134.449	bifemelane	bifemelane	acetylcholine release enhancer	MAOA|MAOB	Launched	ophthalmology|neurology/psychiatry	glaucoma|senile dementia
P101653	1A	M21	6_SPECS	CBK277987	BJ1896322	36.1759	134.418	bosutinib	bosutinib	Abl kinase inhibitor|Bcr-Abl kinase inhibitor|SRC inhibitor	ABL1|BCR|CAMK1D|CAMK2G|CDK2|FRK|FYN|HCK|LYN|MAP2K1|MAP2K2|MAP3K2|MAP4K5|SRC|STK10|STK24|STK4|TNK2|TXK	Launched	hematologic malignancy	chronic myeloid leukemia (CML)
P101671	7A	D05	6_SPECS	CBK041230	BJ1894421	90.7351	134.3	RS-100329	RS-100329	adrenergic receptor antagonist	ADRA1A|ADRA1D	Preclinical
P101671	7A	G05	6_SPECS	CBK290159	BJ1895835	94.5132	134.298	relcovaptan	relcovaptan	vasopressin receptor antagonist	AVPR1A|AVPR1B|AVPR2|OXTR	Phase 2
P101656	2A	I22	6_SPECS	CBK011551	BJ1894661	107.92	134.286	IBUPROFEN	ibuprofen	cyclooxygenase inhibitor		Launched	neurology/psychiatry|rheumatology|otolaryngology|obstetrics/gynecology|endocrinology|dental	headache|muscle pain|rheumatoid arthritis|backache|common cold|menstrual pain|fever|toothache
P101692	14A	K13	6_SPECS	CBK011830	BJ1896091	94.8228	134.246	PNU-177864	PNU-177864	dopamine receptor antagonist	DRD3	Preclinical
P101698	16A	B16	6_SPECS	CBK175793	BJ1897680	94.2189	134.177	Mavorixafor (trihydrochloride)	AMD11070	CC chemokine receptor antagonist	CCR5|CXCR4	Phase 3
P101701	17A	B05	6_SPECS	CBK308637	BJ1896993	44.9623	134.175	WEHI-345 analog	WEHI-345-analog	SRC inhibitor		Preclinical
P101671	7A	C03	6_SPECS	CBK308067	BJ1896199	90.6481	134.173	ER-50891	ER-50891	retinoid receptor antagonist	RARA	Preclinical
P101656	2A	D09	6_SPECS	CBK041857	BJ1894559	77.5867	134.147	CLEMASTINE FUMARATE	clemastine	histamine receptor antagonist	HRH1	Launched	allergy	allergic rhinitis|urticaria
P101674	8A	H07	6_SPECS	CBK290264	BJ1895995	102.245	134.108	EO-1428	EO-1428	p38 MAPK inhibitor	MAPK11|MAPK14	Preclinical
P101704	18A	M16	6_SPECS	CBK278077	BJ1898223	87.7406	134.057	PFI-1(PF-6405761)	PFI-1	bromodomain inhibitor	BRD4	Preclinical
P101698	16A	G23	6_SPECS	CBK308990	BJ1897452	100.04	134.027	Elbasvir	elbasvir	HCV inhibitor		Launched	infectious disease	hepatitis C
P101707	19A	E02	6_SPECS	CBK303888	BJ1898954	41.0845	133.934	NMS-873	NMS-873	ATPase inhibitor	VCP	Preclinical
P101689	13A	O10	6_SPECS	CBK041789	BJ1895262	97.5167	133.886	THIOCTIC ACID	thioctic-acid	reducing agent	ACHE|PTGS2	Launched	nephrology	diabetic nephropathy
P101686	12A	G06	6_SPECS	CBK308622	BJ1896975	96.1313	133.864	Pilsicainide hydrochloride	pilsicainide	sodium channel blocker	SCN5A	Launched	cardiology	cardiac arrythmia
P101686	12A	C21	6_SPECS	CBK201025	BJ1895056	84.1847	133.848	DICLAZURIL	diclazuril	antiprotozoal agent		Launched	infectious disease	equine protozoal myeloencephalitis (EPM)
P101653	1A	B18	6_SPECS	CBK293874	BJ1896445	50.22	133.817	BMS-345541	BMS-345541	IKK inhibitor	CHUK|IKBKB	Preclinical
P101680	10A	D19	6_SPECS	CBK307985	BJ1895993	101.02	133.756	BMS 299897	BMS-299897	gamma secretase inhibitor		Phase 1
P101692	14A	H05	6_SPECS	CBK309372	BJ1897966	91.7234	133.713	zometapine	zometapine			Phase 2
P101668	6A	F23	6_SPECS	CBK289997	BJ1894479	112.092	133.675	PACOCF3	PACOCF3	phospholipase inhibitor	PLA2G4A	Preclinical
P101686	12A	D06	6_SPECS	CBK221415	BJ1895511	99.1797	133.647	LIPOAMIDE	lipoamide			Preclinical
P101686	12A	I15	6_SPECS	CBK309354	BJ1897946	84.2024	133.538	Barnidipine HCl	barnidipine	calcium channel blocker		Launched	cardiology	hypertension
P101671	7A	G04	6_SPECS	CBK308358	BJ1896563	99.824	133.505	PDP-EA	PDP-EA	FAAH activator	FAAH	Preclinical
P101671	7A	H16	6_SPECS	CBK177617	BJ1896338	99.215	133.493	Caramiphen, Parpanil	caramiphen	cholinergic receptor antagonist	CHRM1|CHRM2	Launched	neurology/psychiatry	Parkinson's Disease
P101695	15A	E03	6_SPECS	CBK290080	BJ1895708	107.756	133.477	DMeOB	DMeOB	glutamate receptor modulator	GRM5	Preclinical
P101671	7A	H05	6_SPECS	CBK040873	BJ1894063	96.1189	133.418	cimaterol	cimaterol	adrenergic receptor agonist	ADRB1|ADRB2|ADRB3	Preclinical
P101656	2A	K22	6_SPECS	CBK278014	BJ1896724	103.98	133.39	APR-246	APR-246	p53 activator	TP53	Phase 3
P101692	14A	H14	6_SPECS	CBK277864	BJ1898041	88.0114	133.389	pinaverium	pinaverium	T-type calcium channel blocker	CACNA1C	Launched	gastroenterology	irritable bowel syndrome
P101689	13A	M13	6_SPECS	CBK200821	BJ1897766	60.3545	133.385	Thiostrepton
P101677	9A	B05	6_SPECS	CBK308399	BJ1896614	75.9946	133.366	TC-G-1008	TC-G-1008	G protein-coupled receptor agonist	GPR39	Preclinical
P101686	12A	G19	6_SPECS	CBK201026	BJ1896893	91.3107	133.362	Efavirenz	efavirenz	HIV protease inhibitor	CYP1A2|CYP2B6|CYP2C19|CYP2C9|CYP2D6|CYP3A4	Launched	infectious disease	human immunodeficiency virus (HIV-1)
P101671	7A	C22	6_SPECS	CBK290088	BJ1895717	90.5311	133.337	SANT-1	SANT-1	smoothened receptor antagonist	SHH|SMO	Preclinical
P101692	14A	D03	6_SPECS	CBK309379	BJ1897973	85.6937	133.321	benzofenac	benzofenac			Phase 1
P101671	7A	M03	6_SPECS	CBK201114	BJ1898087	91.3252	133.311	propidium-iodide	propidium-iodide		ACHE	Preclinical
P101689	13A	J20	6_SPECS	CBK307840	BJ1895269	37.4876	133.303	ESCIN	escin	nitric oxide synthase stimulant		Launched	dermatology	varicose veins
P101686	12A	J03	6_SPECS	CBK005426	BJ1894891	91.5889	133.23	CINCHONIDINE
P101692	14A	G22	6_SPECS	CBK309257	BJ1897821	93.9425	133.224	(20S)-Protopanaxatriol	hemomex-s		PPARG	Launched
P101659	3A	N22	6_SPECS	CBK293899	BJ1897185	47.8461	133.167	PF-3758309	PF-03758309	p21 activated kinase inhibitor	PAK4	Phase 1
P101677	9A	H13	6_SPECS	CBK023189	BJ1899084	85.0053	133.085	thiothixene	thiothixene	dopamine receptor antagonist	DRD1|DRD2|HRH1|HTR2A	Launched	neurology/psychiatry	schizophrenia
P101695	15A	I07	6_SPECS	CBK308120	BJ1896271	69.3122	133.074	UK-356618	UK-356618	metalloproteinase inhibitor	MMP13|MMP14|MMP2|MMP3|MMP9	Preclinical
P101656	2A	D11	6_SPECS	CBK022676	BJ1894551	111.407	133.074	DEXCHLORPHENIRAMINE MALEATE	dexchlorpheniramine	histamine receptor antagonist		Launched	allergy|cardiology	allergic conjunctivitis|allergic rhinitis|urticaria|angioedema
P101671	7A	H07	6_SPECS	CBK011639	BJ1894138	98.7599	132.982	thalidomide	thalidomide	tumor necrosis factor production inhibitor	TNF	Launched	oncology	myeloma
P101692	14A	D16	6_SPECS	CBK041769	BJ1895248	95.2234	132.935	BUTACAINE SULFATE	butacaine	local anesthetic		Launched	neurology/psychiatry	local anesthetic
P101686	12A	E04	6_SPECS	CBK200512	BJ1894397	96.4861	132.919	MEGLUMINE	meglumine	excipient		Launched
P101692	14A	N04	6_SPECS	CBK307983	BJ1895991	75.6642	132.857	Abafungin	abafungin	sterol methyltransferase inhibitor		Phase 3
P101695	15A	E22	6_SPECS	CBK309450	BJ1898810	101.393	132.807	Isovaleramide	isovaleramide	alcohol dehydrogenase inhibitor		Phase 2
P101704	18A	F02	6_SPECS	CBK303895	BJ1898974	84.3303	132.629	OTX015	OTX015	bromodomain inhibitor	BRD2|BRD3|BRD4	Phase 1/Phase 2
P101671	7A	N06	6_SPECS	CBK200808	BJ1898079	92.0946	132.625	dimethisoquin	dimethisoquin	local anesthetic		Launched	neurology/psychiatry	local anesthetic
P101674	8A	H06	6_SPECS	CBK041122	BJ1894300	107.625	132.545	methysergide	methysergide	serotonin receptor antagonist	HTR1B|HTR1D|HTR1E|HTR1F|HTR2A|HTR2B|HTR2C|HTR5A|HTR6|HTR7	Launched	neurology/psychiatry	headache
P101665	5A	D13	6_SPECS	CBK040896	BJ1894082	92.3058	132.544	tyrphostin-AG-18	tyrphostin-AG-18	EGFR inhibitor|tyrosine kinase inhibitor	EGFR	Preclinical
P101695	15A	L20	6_SPECS	CBK089844	BJ1896282	91.8941	132.518	GW-803430	GW-803430	melanin inhibitor	KCNH2|MCHR1	Phase 1
P101662	4A	J03	6_SPECS	CBK308745	BJ1897144	93.3338	132.517	Genz-123346 (free base)	genz-123346	glucosylceramidase inhibitor	UGCG	Preclinical
P101686	12A	D20	6_SPECS	CBK041430	BJ1894832	91.086	132.515	URSODIOL	ursodiol	nuclear factor erythroid derived|like (NRF2) activator	AKR1C2|NR1H4	Launched	gastroenterology	gallstones
P101674	8A	K23	6_SPECS	CBK308388	BJ1896602	107.608	132.453	WWL-123	WWL-123	monoacylglycerol lipase inhibitor	ABHD6	Preclinical
P101686	12A	H21	6_SPECS	CBK175908	BJ1897849	92.0641	132.388	PCO 400	PCO-400	potassium channel activator	KCNJ8	Phase 1
P101665	5A	D16	6_SPECS	CBK309125	BJ1897640	100.783	132.367	ETC-159	ETC-159	beta catenin inhibitor|porcupine inhibitor	PORCN	Phase 1
P101689	13A	J08	6_SPECS	CBK309333	BJ1897917	53.7912	132.361	levomenol	levomenol			Launched	neurology/psychiatry|infectious disease	spasms|skin infections
P101686	12A	C06	6_SPECS	CBK307802	BJ1895048	105.327	132.359	RACTOPAMINE HYDROCHLORIDE	ractopamine	adrenergic receptor agonist		Launched	endocrinology	weight-gain aid
P101674	8A	O14	6_SPECS	CBK278253	BJ1896911	103.126	132.335	stobadine	stobadine	adrenergic receptor antagonist	ADRA1A	Phase 2
P101692	14A	L12	6_SPECS	CBK308216	BJ1896394	98.571	132.209	TC-OT-39	TC-OT-39	oxytocin receptor agonist|vasopressin receptor agonist	AVPR1A|OXT	Preclinical
P101671	7A	E21	6_SPECS	CBK290153	BJ1895821	101.796	132.159	O-1918	O-1918	cannabinoid receptor antagonist		Preclinical
P101686	12A	G21	6_SPECS	CBK005426	BJ1894892	87.4821	132.095	CINCHONINE	cinchonine	P glycoprotein inhibitor	CYP2D6	Preclinical
P101692	14A	F03	6_SPECS	CBK309642	BJ1899152	98.01	132.049	allylestrenol	allylestrenol	steroidal progestin	ESR1|PGR|SLC6A9	Launched	obstetrics/gynecology	premature labor
P101671	7A	D15	6_SPECS	CBK308134	BJ1896287	87.1563	132.026	TC-O-9311	TC-O-9311	G protein-coupled receptor agonist	GPR139	Preclinical
P101656	2A	J16	6_SPECS	CBK041532	BJ1894930	101.784	132.013	CARBETAPENTANE CITRATE	carbetapentane	acetylcholine receptor antagonist	CHRM2	Launched	otolaryngology|pulmonary	common cold|nasal congestion|bronchitis
P101665	5A	H11	6_SPECS	CBK308646	BJ1897005	77.4456	132.01	Y-33075 (dihydrochloride)	Y-39983	rho associated kinase inhibitor	ROCK1|ROCK2	Phase 2
P101671	7A	L05	6_SPECS	CBK308547	BJ1896864	107.913	131.863	coenzyme-i	coenzyme-i
P101683	11A	G20	6_SPECS	CBK309090	BJ1897592	95.5579	131.857	Capreomycin (sulfate)	capreomycin	protein synthesis inhibitor		Launched	infectious disease	tuberculosis
P101692	14A	J08	6_SPECS	CBK278078	BJ1896977	78.3614	131.846	afimoxifene	afimoxifene	estrogen receptor antagonist	ESR1|ESR2|ESRRG|PLD1|PRKCD|PRKCE|PRKCQ|PRKCZ	Phase 2
P101674	8A	H15	6_SPECS	CBK308393	BJ1896608	104.045	131.835	CKI-7	CKI-7	casein kinase inhibitor	CSNK1G2	Preclinical
P101656	2A	I20	6_SPECS	CBK005910	BJ1894605	99.1618	131.806	DISOPYRAMIDE PHOSPHATE	disopyramide	sodium channel blocker	CHRM1|CHRM2|CHRM3|KCND2|KCND3|KCNH2|SCN5A	Launched	cardiology	ventricular tachycardia (VT)|ventricular arrhythmias
P101707	19A	C14	6_SPECS	CBK290337	BJ1895675	82.2406	131.752	SR-33805 oxalate	SR-33805	calcium channel blocker		Phase 1
P101695	15A	I02	6_SPECS	CBK308564	BJ1896888	85.861	131.741		droloxifene	selective estrogen receptor modulator (SERM)	ESR1	Phase 3
P101668	6A	K08	6_SPECS	CBK308053	BJ1896145	88.4539	131.714	FIPI	FIPI	phospholipase inhibitor	PLD1|PLD2	Preclinical
P101689	13A	O06	6_SPECS	CBK309731	BJ1899250	93.8088	131.695	pincainide	pincainide	antiarrhythmic		Phase 1
P101692	14A	D11	6_SPECS	CBK201098	BJ1898055	90.4925	131.641	tremorine	tremorine	acetylcholine receptor agonist		Preclinical
P101671	7A	C20	6_SPECS	CBK041250	BJ1894446	93.5539	131.638	3,4-DCPG-(+/-)	34-DCPG-(+/-)	glutamate receptor agonist	GRM8	Preclinical
P101656	2A	O16	6_SPECS	CBK011711	BJ1894725	111.462	131.607	ORPHENADRINE CITRATE	orphenadrine	acetylcholine receptor antagonist		Launched	neurology/psychiatry	muscle pain
P101683	11A	H12	6_SPECS	CBK307801	BJ1895046	83.7365	131.596	QUINESTROL	quinestrol	estrogen receptor agonist	ESR1|ESR2	Launched	endocrinology	menopause
P101656	2A	L03	6_SPECS	CBK011690	BJ1894662	102.27	131.593	IMIPRAMINE HYDROCHLORIDE	imipramine	norepinephrine reputake inhibitor|serotonin reuptake inhibitor	ADRA1A|ADRA1B|ADRA1D|CHRM1|CHRM2|CHRM3|CHRM4|CHRM5|DRD1|DRD2|DRD5|HRH1|HTR1A|HTR2A|HTR2C|HTR6|HTR7|KCND2|KCND3|KCNH1|KCNH2|SLC6A2|SLC6A3|SLC6A4	Launched	neurology/psychiatry|urology	depression|nocturnal enuresis
P101692	14A	E12	6_SPECS	CBK200630	BJ1898049	94.8842	131.558	6-benzylaminopurine	6-benzylaminopurine	purinergic receptor activator		Preclinical
P101665	5A	J20	6_SPECS	CBK309142	BJ1897658	76.3068	131.524	Danirixin	danirixin	CC chemokine receptor antagonist	CXCR2	Phase 2
P101674	8A	F03	6_SPECS	CBK040870	BJ1894060	84.8939	131.509	ML-9	ML-9
P101704	18A	J03	6_SPECS	CBK291077	BJ1898760	101.992	131.48	Caspofungin Acetate	caspofungin-acetate
P101692	14A	J04	6_SPECS	CBK308908	BJ1897346	85.596	131.473	Imepitoin	ADD-233089	benzodiazepine receptor agonist		Phase 1
P101671	7A	B11	6_SPECS	CBK308215	BJ1896392	91.3453	131.455	GW-6471	GW-6471	PPAR receptor antagonist	PPARA	Preclinical
P101662	4A	M03	6_SPECS	CBK308959	BJ1897413	104.308	131.436	Ebrotidine	ebrotidine	histamine receptor antagonist	HRH2	Withdrawn
P101692	14A	O21	6_SPECS	CBK041298	BJ1894115	86.0082	131.372	N-alpha-Methylhistamine-dihydrochloride	N-alpha-Methylhistamine-dihydrochloride
P101668	6A	L05	6_SPECS	CBK308207	BJ1896382	90.935	131.336	IT1t	IT1t	CC chemokine receptor antagonist	CXCR4	Preclinical
P101671	7A	D21	6_SPECS	CBK011630	BJ1896161	95.1074	131.229	allopregnanolone	allopregnanolone
P101683	11A	C03	6_SPECS	CBK308461	BJ1896698	89.578	131.203	somantadine	somantadine	antiviral		Phase 1
P101665	5A	K23	6_SPECS	CBK309068	BJ1897551	109.46	131.147	Terutroban	terutroban	prostanoid receptor antagonist	TBXA2R	Phase 3
P101671	7A	D11	6_SPECS	CBK041081	BJ1894244	89.0737	131.14	SYM-2206	SYM-2206	glutamate receptor antagonist	GRIA1|GRIA2|GRIA3|GRIA4	Preclinical
P101692	14A	C07	6_SPECS	CBK201017	BJ1898032	82.8426	131.133	zotepine	zotepine	dopamine receptor antagonist|serotonin receptor antagonist	ADRA2B|DRD2|DRD3|DRD4|HRH1|HTR1A|HTR1B|HTR1D|HTR1E|HTR2A|HTR2C|HTR6|HTR7|SLC6A2|SLC6A4	Launched	neurology/psychiatry	schizophrenia
P101671	7A	L04	6_SPECS	CBK200771	BJ1898090	102.886	131.123	amiprilose	amiprilose	CD antagonist		Phase 3
P101692	14A	K17	6_SPECS	CBK041334	BJ1894254	86.6106	131.111	isamoltane	isamoltane	adrenergic receptor antagonist	HTR1A|HTR1B	Phase 1
P101671	7A	L12	6_SPECS	CBK201329	BJ1895936	81.1152	131.099	decitabine	decitabine	DNA methyltransferase inhibitor	DNMT1|DNMT3A	Launched	hematologic malignancy|hematology	myelodysplastic diseases (MDS)|anemia|chronic myeloid leukemia (CML)
P101668	6A	K22	6_SPECS	CBK041239	BJ1894418	99.7445	131.072	GR-113808	GR-113808	serotonin receptor antagonist	HTR4	Preclinical
P101668	6A	L23	6_SPECS	CBK308046	BJ1896119	105.168	131.027	PD-168568	PD-168568	dopamine receptor antagonist	DRD2|DRD4	Preclinical
P101656	2A	K10	6_SPECS	CBK023715	BJ1894804	98.9935	131.005	TETRACAINE HYDROCHLORIDE	tetracaine	membrane integrity inhibitor	SCN10A|SCN11A|SCN1A|SCN2A|SCN3A|SCN4A|SCN5A|SCN7A|SCN8A|SCN9A	Launched	neurology/psychiatry	anesthetic
P101701	17A	G16	6_SPECS	CBK288338	BJ1898590	77.2308	130.939	CCT128930	CCT128930	AKT inhibitor		Preclinical
P101695	15A	E06	6_SPECS	CBK290024	BJ1895607	94.4575	130.92	DFB	DFB	glutamate receptor agonist	GRM5	Preclinical
P101683	11A	L12	6_SPECS	CBK200625	BJ1895553	84.903	130.903	BENZYDAMINE HYDROCHLORIDE	benzydamine	prostanoid receptor antagonist		Launched	dental|otolaryngology	mouth inflammation|throat inflammation
P101692	14A	I16	6_SPECS	CBK023993	BJ1898035	89.533	130.858	opipramol	opipramol	sigma receptor agonist		Launched	neurology/psychiatry	generalized anxiety disorder (GAD)
P101692	14A	I12	6_SPECS	CBK308648	BJ1897008	81.2137	130.835	GGTI298	GGTI-298	GGTase inhibitor	CDKN1A	Preclinical
P101674	8A	E22	6_SPECS	CBK041751	BJ1894147	99.5889	130.747	NPC-15199	NPC-15199	ICAM1 antagonist	PPARG	Phase 2
P101674	8A	B04	6_SPECS	CBK307815	BJ1895131	97.7026	130.74	DIBEKACIN	dibekacin	bacterial 30S ribosomal subunit inhibitor		Launched	infectious disease	gram-negative bacterial infections
P101686	12A	G22	6_SPECS	CBK011733	BJ1894888	92.119	130.723	CANRENOIC ACID, POTASSIUM SALT	potassium-canrenoate	mineralocorticoid receptor antagonist	NR3C2	Launched	cardiology	edema
P101686	12A	E23	6_SPECS	CBK015587	BJ1894819	95.2328	130.664	TRICHLORMETHIAZIDE	trichlormethiazide	chloride channel blocker	PTGS1|PTGS2|SLC12A1	Launched	cardiology	hypertension|edema
P101677	9A	D21	6_SPECS	CBK271643	BJ1895874	104.473	130.658	AC-55649	AC-55649	retinoid receptor agonist	RARA|RARB	Preclinical
P101662	4A	N04	6_SPECS	CBK308672	BJ1897044	94.8173	130.584	JDTic (dihydrochloride)	JDTic	opioid receptor antagonist	OPRK1	Phase 1
P101671	7A	H06	6_SPECS	CBK308371	BJ1896581	97.9259	130.583	T-5601640	T-5601640	LIM kinase inhibitor	LIMK2	Preclinical
P101656	2A	G18	6_SPECS	CBK041977	BJ1894647	95.1495	130.54	HEXACHLOROPHENE	hexachlorophene	potassium channel activator	GLUD1|SDHD	Launched	infectious disease	gram-positive bacterial infections
P101692	14A	M05	6_SPECS	CBK307953	BJ1895702	95.8703	130.537		pyridoxal-isonicotinoyl-hydrazone	apoptosis stimulant		Phase 2
P101680	10A	C19	6_SPECS	CBK288317	BJ1898233	46.1515	130.449	JNJ-7706621	JNJ-7706621	CDK inhibitor	AURKA|AURKB|CDK1|CDK2	Preclinical
P101671	7A	I09	6_SPECS	CBK290221	BJ1895925	97.9071	130.438	zamifenacin	zamifenacin	acetylcholine receptor antagonist	CHRM3	Phase 3
P101692	14A	N14	6_SPECS	CBK308136	BJ1896290	88.8545	130.394	Ro-1138452	Ro-1138452	prostanoid receptor antagonist	PTGIR	Preclinical
P101683	11A	O17	6_SPECS	CBK200785	BJ1895486	85.3259	130.256	RALOXIFENE HYDROCHLORIDE	raloxifene	estrogen receptor antagonist|selective estrogen receptor modulator (SERM)	ESR1|ESR2	Launched	orthopedics|oncology	osteoporosis|breast cancer
P101671	7A	J03	6_SPECS	CBK308548	BJ1896865	98.8489	130.249	lypressin	lypressin	vasopressin receptor agonist	AVPR1A|AVPR1B|AVPR2	Launched	endocrinology	central diabetes insipidus
P101662	4A	E23	6_SPECS	CBK200593	BJ1897244	39.0602	130.202	Topotecan (Hydrochloride)	topotecan	topoisomerase inhibitor	TOP1|TOP1MT	Launched	oncology	small cell lung cancer|cervical cancer
P101674	8A	C06	6_SPECS	CBK041658	BJ1895118	104.628	130.2	INAMRINONE	amrinone	phosphodiesterase inhibitor	PDE3A|PDE3B|PDE4B|TNF	Launched	cardiology	congestive heart failure
P101695	15A	B21	6_SPECS	CBK290484	BJ1896668	87.6458	130.027	AR-12	AR-12	phosphoinositide dependent kinase inhibitor	PDPK1	Phase 1
P101674	8A	K22	6_SPECS	CBK290344	BJ1895893	94.7683	130.014	proxyfan	proxyfan	histamine receptor modulator	HRH3	Preclinical
P101695	15A	K19	6_SPECS	CBK289945	BJ1894043	83.6835	129.951	A-7	A-7	calmodulin antagonist		Preclinical
P101674	8A	H12	6_SPECS	CBK041727	BJ1895193	102.036	129.931	SEMUSTINE	semustine	DNA alkylating agent		Phase 3
P101704	18A	M09	6_SPECS	CBK201093	BJ1898844	4.16401	129.931	thonzonium bromide	thonzonium	ATPase inhibitor		Launched	infectious disease	ear infections
P101674	8A	M16	6_SPECS	CBK307763	BJ1894416	97.5083	129.904	atizoram	atizoram	phosphodiesterase inhibitor	PDE4A|PDE4B|PDE4C|PDE4D	Phase 2
P101656	2A	M17	6_SPECS	CBK041584	BJ1894981	112.81	129.864	PHTHALYLSULFATHIAZOLE	phthalylsulfathiazole	dihydropteroate synthetase inhibitor		Launched	infectious disease|gastroenterology	dysentry|colitis
P101674	8A	C22	6_SPECS	CBK040982	BJ1894159	96.3403	129.842	BU-239	BU-239	imidazoline receptor agonist|imidazoline receptor ligand		Preclinical
P101686	12A	D05	6_SPECS	CBK307919	BJ1895532	96.587	129.837	PREGABALIN	pregabalin
P101668	6A	N22	6_SPECS	CBK040843	BJ1894033	107.449	129.8	3-carboxy-4-hydroxyphenylglycine-(R)	3-carboxy-4-hydroxyphenylglycine-(R)	glutamate receptor antagonist	GRIN1|GRIN2A|GRIN2B|GRIN2C	Preclinical
P101674	8A	B09	6_SPECS	CBK309286	BJ1897855	94.3771	129.781	2-(2,8-diisopropyl-3-thioxo-2,3-dihydro-4H-1,4-benzoxazin-4-yl)acetic acid	AD-5467	aldose reductase inhibitor	AKR1B1	Phase 2
P101665	5A	L22	6_SPECS	CBK200938	BJ1897571	88.5859	129.709	Nisoldipine	nisoldipine	calcium channel blocker	CACNA1C|CACNA1D|CACNA1F|CACNA1S	Launched	cardiology	hypertension
P101668	6A	D05	6_SPECS	CBK200846	BJ1895686	97.5607	129.692	eticlopride	eticlopride	dopamine receptor antagonist	DRD2|DRD3|DRD4	Preclinical
P101671	7A	K10	6_SPECS	CBK041013	BJ1894184	89.3177	129.632	ICI-199441	ICI-199441	opioid receptor agonist	CYP2D6|OPRD1|OPRK1|OPRM1|UTS2R	Preclinical
P101653	1A	H11	6_SPECS	CBK307929	BJ1895584	112.074	129.623	Benproperine Phosphate	benproperine	antitussive	SCN5A	Launched	pulmonary	cough suppressant
P101656	2A	K15	6_SPECS	CBK041583	BJ1894980	108.571	129.62	FOLIC ACID	folic-acid	folate receptor ligand	FOLR2|FOLR3|SLC19A1|SLC46A1	Launched	hematology	megaloblastic anemia
P101686	12A	L18	6_SPECS	CBK309260	BJ1897930	79.6597	129.553	acetyl-11-keto-beta-boswellic-acid	acetyl-11-keto-beta-boswellic-acid	lipoxygenase inhibitor	HSD11B1|HSD11B2	Phase 2
P101692	14A	O10	6_SPECS	CBK309577	BJ1899070	99.1159	129.546	Lithium acetoacetate	lithium-acetoacetate		FAH	Preclinical
P101701	17A	L15	6_SPECS	CBK290902	BJ1898705	93.8012	129.541	SB 271046	SB-271046	serotonin receptor antagonist	HTR6	Phase 1
P101668	6A	G14	6_SPECS	CBK041217	BJ1894340	92.1068	129.518	L-733060	L-733060	tachykinin antagonist	TACR1	Preclinical
P101686	12A	I22	6_SPECS	CBK309348	BJ1897938	85.6301	129.512	Cafestol	cafestol	pregnane X receptor agonist		Launched
P101656	2A	H05	6_SPECS	CBK290721	BJ1895079	80.0645	129.455	MANIDIPINE HYDROCHLORIDE	manidipine	calcium channel blocker	CACNA1C|CACNA1D	Launched	cardiology	hypertension
P101692	14A	G04	6_SPECS	CBK309092	BJ1897594	93.0453	129.446	Atosiban	atosiban	oxytocin receptor antagonist	AVPR1A|AVPR1B|AVPR2|OXTR	Launched	neurology/psychiatry|cardiology|endocrinology	stroke|angina pectoris|myocardial infarction|hyperlipidemia
P101686	12A	K23	6_SPECS	CBK309345	BJ1897932	97.3587	129.408	Betulin	NSC-4644	ACAT inhibitor|sterol regulatory element binding protein (SREBP) inhibitor	PYGM	Phase 2
P101656	2A	H14	6_SPECS	CBK041551	BJ1894949	97.968	129.398	SULOCTIDIL	suloctidil	adrenergic receptor antagonist		Withdrawn
P101686	12A	N04	6_SPECS	CBK308491	BJ1896755	85.9822	129.374	Acrivastine	acrivastine	histamine receptor antagonist	HRH1	Launched	allergy	allergic rhinitis
P101686	12A	O20	6_SPECS	CBK041885	BJ1894770	89.7216	129.335	PYRAZINAMIDE	pyrazinamide	fatty acid synthase inhibitor	FASN	Launched	infectious disease	tuberculosis
P101692	14A	L14	6_SPECS	CBK308014	BJ1896051	93.9129	129.328	CDPPB	CDPPB	glutamate receptor positive allosteric modulator	GRM5	Preclinical
P101686	12A	F23	6_SPECS	CBK309605	BJ1899106	97.4887	129.317	ameltolide	ameltolide	anticonvulsant		Preclinical
P101674	8A	K19	6_SPECS	CBK290155	BJ1895823	98.8408	129.314	AQ-RA741	AQ-RA741	acetylcholine receptor antagonist	CHRM2	Preclinical
P101692	14A	D14	6_SPECS	CBK201074	BJ1895267	87.6224	129.305	HYDROXYCHLOROQUINE SULFATE	hydroxychloroquine	antimalarial agent	TLR7|TLR9	Launched	infectious disease	malaria
P101680	10A	N16	6_SPECS	CBK290872	BJ1898751	108.442	129.273	Otilonium Bromide	otilonium	acetylcholine receptor antagonist	CACNA1C	Launched	gastroenterology	irritable bowel syndrome
P101653	1A	M22	6_SPECS	CBK288286	BJ1896380	57.8849	129.254	SNS-314 methanesulfonate	SNS-314	Aurora kinase inhibitor	AURKA|AURKB|AURKC	Phase 1
P101668	6A	H20	6_SPECS	CBK308032	BJ1896075	108.105	129.236	rac-BHFF	rac-BHFF	GABA receptor positive allosteric modulator	GABBR1	Preclinical
P101686	12A	M07	6_SPECS	CBK200595	BJ1899151	93.6284	129.204	tosufloxacin	tosufloxacin	bacterial DNA gyrase inhibitor		Launched	infectious disease	gram-negative bacterial infections
P101701	17A	G21	6_SPECS	CBK309538	BJ1898977	92.7531	129.2	4E1RCat	4E1RCat	protein synthesis inhibitor	EIF4E|EIF4G1	Preclinical
P101668	6A	L06	6_SPECS	CBK290035	BJ1895625	84.5333	129.2	PD-102807	PD-102807	acetylcholine receptor antagonist	CHRM4	Preclinical
P101671	7A	H19	6_SPECS	CBK200878	BJ1898007	91.5817	129.186	levocabastine	levocabastine	histamine receptor antagonist	HRH1|NTSR2	Launched	ophthalmology	conjunctivitis
P101686	12A	D10	6_SPECS	CBK308460	BJ1896696	88.1741	129.148	tecastemizole	tecastemizole	histamine receptor antagonist	KCNH2	Phase 3
P101668	6A	O19	6_SPECS	CBK308094	BJ1896242	108.284	129.115	priralfinamide	priralfinamide	sodium channel blocker	CACNA1B	Phase 3
P101674	8A	E13	6_SPECS	CBK309307	BJ1897883	90.8999	129.052		CGS-9896	GABA receptor antagonist	GABRA1|GABRB2|GABRG2	Preclinical
P101686	12A	F07	6_SPECS	CBK041705	BJ1896072	87.8872	129.024	MITOTANE	mitotane	antineoplastic agent	CYP11A1|CYP11B1|ESR1	Launched	oncology	adrenal cortical carcinoma
P101671	7A	F22	6_SPECS	CBK041616	BJ1894020	89.7955	129.015	isoguvacine	isoguvacine	benzodiazepine receptor agonist	GABRA1|GABRA2|GABRA3|GABRA4|GABRA5|GABRA6|GABRR1|GABRR2|GABRR3	Preclinical
P101695	15A	O05	6_SPECS	CBK309282	BJ1897851	102.877	129.009	Org-12962	Org-12962
P101692	14A	K03	6_SPECS	CBK175899	BJ1895197	90.9455	129.009	NIMODIPINE	nimodipine	calcium channel blocker	CFTR|NR3C2	Launched	hematology	hemorrhage
P101665	5A	N22	6_SPECS	CBK308869	BJ1897305	113.716	128.959	Cariprazine	cariprazine	dopamine receptor antagonist	DRD2|DRD3	Launched	neurology/psychiatry	schizophrenia
P101674	8A	D17	6_SPECS	CBK308538	BJ1896854	103.778	128.844	Ambazone	ambazone	DNA damage inducer		Phase 1
P101674	8A	B14	6_SPECS	CBK290211	BJ1895911	95.3912	128.756	PD-166793	PD-166793	collagenase inhibitor|metalloproteinase inhibitor	MMP13|MMP2|MMP3	Preclinical
P101662	4A	M06	6_SPECS	CBK040950	BJ1894134	104.607	128.721	tropanyl-3,5-dimethylbenzoate	tropanyl-35-dimethylbenzoate	serotonin receptor antagonist	HTR3A|HTR3B	Preclinical
P101671	7A	M14	6_SPECS	CBK308411	BJ1896628	91.9234	128.716	TC-I-2014	TC-I-2014	transient receptor potential channel antagonist	TRPM8	Preclinical
P101674	8A	E21	6_SPECS	CBK290150	BJ1895817	98.2227	128.7	FPL-55712	FPL-55712	leukotriene receptor antagonist		Phase 1
P101656	2A	G09	6_SPECS	CBK042179	BJ1894987	107.645	128.662	SURAMIN HEXASODIUM	suramin	DNA synthesis inhibitor	F2|FSHR|P2RY1|P2RY11|P2RY13|P2RY2|PLA2G2A|RYR1|RYR2|SIRT5	Launched	infectious disease	African trypanosomiasis|onchocerciasis
P101674	8A	C07	6_SPECS	CBK308526	BJ1896824	95.6541	128.606	CP 101606	traxoprodil	glutamate receptor antagonist	GRIN2B	Phase 2
P101674	8A	M10	6_SPECS	CBK309675	BJ1899188	100.49	128.548	SEP-227900	SEP-227900	D-amino acid oxidase Inhibitor	DAO	Phase 1
P101671	7A	I06	6_SPECS	CBK289980	BJ1894438	103.953	128.53	SB-221284	SB-221284	serotonin receptor antagonist	HTR2A|HTR2B|HTR2C	Preclinical
P101686	12A	F22	6_SPECS	CBK041429	BJ1894831	89.6159	128.512	UREA	urea	hydroxy radical formation stimulant	ARG1|CA2|CTNNB1	Launched	dermatology	psoriasis|xerosis cutis|ichthyosis vulgaris|eczema|keratosis|dermatitis
P101671	7A	H04	6_SPECS	CBK290101	BJ1895738	93.0243	128.482	LE-135	LE-135	retinoid receptor agonist	RARB	Preclinical
P101698	16A	K22	6_SPECS	CBK308630	BJ1896985	102.776	128.408	terlipressin	terlipressin	vasopressin receptor agonist	AVPR1A	Launched	cardiology	hypotension
P101674	8A	F11	6_SPECS	CBK041686	BJ1895156	52.787	128.406	PERHEXILINE MALEATE	perhexiline	carnitine palmitoyltransferase inhibitor	CPT1A	Launched	cardiology	angina pectoris
P101662	4A	E11	6_SPECS	CBK308817	BJ1897237	54.9278	128.381	R1530	RG1530	FGFR inhibitor|PDGFR tyrosine kinase receptor inhibitor|VEGFR inhibitor	FGFR1|FGFR2	Phase 1
P101671	7A	B15	6_SPECS	CBK308109	BJ1896260	83.6879	128.362	PK-44 phosphate	PK-44	dipeptidyl peptidase inhibitor	DPP4	Preclinical
P101689	13A	O03	6_SPECS	CBK041782	BJ1898031	97.3798	128.348	viloxazine	viloxazine	norepinephrine reuptake inhibitor	SLC6A2	Launched	neurology/psychiatry	depression
P101695	15A	H03	6_SPECS	CBK308937	BJ1897388	63.8674	128.329	Trovirdine	trovirdine	non-nucleoside reverse transcriptase inhibitor		Phase 1
P101653	1A	E23	6_SPECS	CBK290947	BJ1896326	125.11	128.295	GNF-2	GNF-2	Bcr-Abl kinase inhibitor	ABL1|BCR	Preclinical
P101656	2A	L13	6_SPECS	CBK041962	BJ1894673	103.526	128.26	KETOCONAZOLE	ketoconazole	sterol demethylase inhibitor	KCNA10	Launched	dermatology	seborrheic dermatitis
P101674	8A	L07	6_SPECS	CBK309686	BJ1899201	100.144	128.258	1-(2-chloro-5-methylphenoxy)-3-(isopropylamino)-2-propanol	1-(2-chloro-5-methylphenoxy)-3-(isopropylamino)-2-propanol			Preclinical
P101704	18A	I09	6_SPECS	CBK301265	BJ1896523	101	128.257	PFI-3	PFI-3	bromodomain inhibitor	PBRM1|SMARCA4	Preclinical
P101674	8A	F14	6_SPECS	CBK261315	BJ1896050	94.757	128.234		methiopril	angiotensin converting enzyme inhibitor	ACE	Phase 2
P101674	8A	M04	6_SPECS	CBK278157	BJ1896572	93.7475	128.21	disodium 7,7'-(carbonyldiimino)bis(4-hydroxy-2-naphthalenesulfonate)	AMI-1	protein arginine N-methyltransferase inhibitor	PRMT1	Preclinical
P101686	12A	H18	6_SPECS	CBK309600	BJ1899100	85.0828	128.198	fenoverine	fenoverine	acetylcholine receptor antagonist		Launched	neurology/psychiatry	spasms
P101656	2A	O21	6_SPECS	CBK041372	BJ1894782	106.638	128.186	SCOPOLAMINE HYDROBROMIDE
P101692	14A	C05	6_SPECS	CBK308999	BJ1897465	90.531	128.169	BQ-788 (sodium salt)	BQ-788	endothelin receptor antagonist	EDNRB	Phase 1
P101656	2A	C14	6_SPECS	CBK290124	BJ1895779	94.794	128.167	WAY-629	WAY-629	serotonin receptor agonist	HTR2C	Preclinical
P101692	14A	E09	6_SPECS	CBK308800	BJ1897211	77.0506	128.148	Avatrombopag	avatrombopag	thrombopoietin receptor agonist	MPL	Launched	hematology	thrombocytopenia
P101656	2A	M09	6_SPECS	CBK041880	BJ1894762	88.8242	128.119	PROCHLORPERAZINE EDISYLATE	prochlorperazine	dopamine receptor antagonist	DRD1|DRD2|DRD3|DRD4	Launched	gastroenterology	nausea|vomiting
P101674	8A	G05	6_SPECS	CBK290243	BJ1895956	97.8025	128.119	JX-401	JX-401	p38 MAPK inhibitor	MAPK14	Preclinical
P101698	16A	B11	6_SPECS	CBK308842	BJ1897274	96.443	128.1	Vilanterol (trifenatate)	vilanterol	adrenergic receptor agonist	ADRB2	Launched	pulmonary	chronic obstructive pulmonary disease (COPD)
P101686	12A	C11	6_SPECS	CBK041740	BJ1897950	82.6265	128.066	Oxotremorine sesquifumarate	oxotremorine-sesquifumarate	cholinergic receptor agonist	CHRM1|CHRM2|CHRM3|CHRM4	Preclinical
P101653	1A	O18	6_SPECS	CBK308350	BJ1896552	105.751	128.047	JTE-607	JTE-607	cytokine production inhibitor	IL10|IL1B|IL6|TNF	Phase 2
P101686	12A	F05	6_SPECS	CBK041143	BJ1895755	58.0104	128.042	GENISTEIN	genistein	tyrosine kinase inhibitor	CFTR|ESR1|ESR2|ESRRA|ESRRB|ESRRG|NCOA1|NCOA2|PPARG|PTK2B|TOP2A|TRPC5	Phase 2/Phase 3
P101674	8A	F07	6_SPECS	CBK290207	BJ1895906	91.7344	128.001	trap-101	trap-101	nociceptin/orphanin FQ receptor antagonist|opioid receptor antagonist	OPRL1	Preclinical
P101677	9A	O20	6_SPECS	CBK290556	BJ1898276	115.414	127.996	Thiazovivin	thiazovivin	rho associated kinase inhibitor		Preclinical
P101674	8A	O22	6_SPECS	CBK309713	BJ1899230	106.13	127.937	LTA	LTA			Phase 2
P101662	4A	H20	6_SPECS	CBK308748	BJ1897148	91.8307	127.884	AF38469	AF38469	sortilin inhibitor	SORT1	Preclinical
P101671	7A	B19	6_SPECS	CBK308208	BJ1896383	90.1089	127.834	NS-8593	NS-8593	calcium-activated potassium channel modulator	KCNN1|KCNN2|KCNN3	Preclinical
P101668	6A	F20	6_SPECS	CBK290324	BJ1896175	106.025	127.778	A740003	A740003	purinergic receptor antagonist	P2RX7	Preclinical
P101692	14A	D15	6_SPECS	CBK041741	BJ1895203	94.3183	127.731	PRONETALOL HYDROCHLORIDE	pronethalol	adrenergic receptor antagonist		Withdrawn
P101665	5A	F21	6_SPECS	CBK308343	BJ1896543	97.6629	127.68	GKA-50	GKA-50	glucokinase activator	GCK	Preclinical
P101686	12A	C20	6_SPECS	CBK307847	BJ1895294	99.4188	127.649	METAXALONE	metaxalone	muscle relaxant		Launched	neurology/psychiatry	muscle pain
P101692	14A	C08	6_SPECS	CBK042174	BJ1898048	92.7035	127.64	pentolinium	pentolinium	cholinergic receptor antagonist	CHRNA10|CHRNA3|CHRNA4|CHRNB4	Launched	cardiology	hypertension
P101704	18A	D19	6_SPECS	CBK290052	BJ1898882	106.287	127.615	(-)-Blebbistatin	blebbistatin-(-)	ATPase inhibitor		Preclinical
P101656	2A	G19	6_SPECS	CBK040877	BJ1894067	104.53	127.586	4-chlorophenylguanidine	4-chlorophenylguanidine	urokinase inhibitor	PLAUR	Preclinical
P101692	14A	F06	6_SPECS	CBK309216	BJ1897760	85.9429	127.582	Cefpiramide (sodium)	cefpiramide	bacterial cell wall synthesis inhibitor		Launched	infectious disease	gram-negative bacterial infections
P101671	7A	G21	6_SPECS	CBK200921	BJ1897835	99.8045	127.58	Tocainide	tocainide	sodium channel blocker	SCN5A	Launched	cardiology	cardiac arrythmia
P101656	2A	J20	6_SPECS	CBK308474	BJ1896719	95.2778	127.562	vorapaxar	vorapaxar	thrombin inhibitor	F2R	Launched	cardiology	myocardial infarction|peripheral artery disease (PAD)
P101704	18A	E12	6_SPECS	CBK200650	BJ1898355	91.7869	127.501	Idoxuridin	idoxuridine	DNA directed DNA polymerase inhibitor|DNA synthesis inhibitor		Launched	infectious disease	virus herpes simplex (HSV)
P101692	14A	E15	6_SPECS	CBK200737	BJ1895279	92.279	127.497	GLICLAZIDE	gliclazide	ATP channel blocker|insulin secretagogue		Launched	endocrinology	diabetes mellitus
P101698	16A	E19	6_SPECS	CBK308969	BJ1897424	104.678	127.473	Ledipasvir	ledipasvir	HCV inhibitor		Launched	infectious disease	hepatitis C
P101668	6A	N03	6_SPECS	CBK201148	BJ1896251	94.3185	127.387	P7C3	P7C3	NAMPT inhibitor	NAMPT	Preclinical
P101683	11A	L05	6_SPECS	CBK308449	BJ1896683	59.0834	127.387	Enocitabine	enocitabine	DNA synthesis inhibitor	CMPK1|RRM1|TYMS	Launched	hematologic malignancy	acute myeloid leukemia (AML)
P101659	3A	G23	6_SPECS	CBK200702	BJ1895073	111.554	127.361	ACECLOFENAC	aceclofenac	prostanoid receptor antagonist	PTGS2	Launched	rheumatology	rheumatoid arthritis|ankylosing spondylitis|osteoarthritis|periarthritis|lumbago|ischiadynia
P101668	6A	K15	6_SPECS	CBK040981	BJ1894158	104.759	127.357	BU-224	BU-224	imidazoline receptor ligand	MAOA|MAOB	Preclinical
P101668	6A	M05	6_SPECS	CBK278410	BJ1896046	87.7827	127.32	GANT-61	GANT-61	GLI antagonist	GLI1|GLI2	Preclinical
P101692	14A	E22	6_SPECS	CBK309383	BJ1897977	82.0183	127.277	emorfazone	emorfazone	anti-inflammatory agent|cyclooxygenase inhibitor		Launched	dental	mouth inflammation
P101659	3A	H19	6_SPECS	CBK042006	BJ1894602	109.096	127.235	DIPHENYLPYRALINE HYDROCHLORIDE	diphenylpyraline	dopamine reuptake inhibitor	HRH1|SLC6A3	Launched	allergy	allergic rhinitis
P101668	6A	B10	6_SPECS	CBK308091	BJ1896239	98.5182	127.207	SR-140333	SR-140333	neurokinin receptor antagonist	TACR1	Phase 2
P101689	13A	O09	6_SPECS	CBK290539	BJ1895233	98.4603	127.167	ROCURONIUM BROMIDE
P101674	8A	G03	6_SPECS	CBK289994	BJ1894472	100.142	127.139	BMY-14802	BMY-14802	sigma receptor antagonist	HTR1A	Phase 2
P101686	12A	J05	6_SPECS	CBK293649	BJ1894830	93.023	127.109	TUBOCURARINE CHLORIDE PENTAHYDRATE	tubocurarine	acetylcholine receptor antagonist	ACHE|CHRNA2|HTR3A|HTR3B|KCNN1|KCNN2|KCNN3|ZACN	Launched	neurology/psychiatry	anesthetic
P101671	7A	F17	6_SPECS	CBK309609	BJ1899110	95.1265	127.105	DMPS	DMPS	chelating agent		Phase 1
P101662	4A	H06	6_SPECS	CBK308761	BJ1897162	107.969	127.088	GSK503	GSK503	histone lysine methyltransferase inhibitor	EZH2	Preclinical
P101674	8A	E02	6_SPECS	CBK290849	BJ1896284	39.5157	127.076	torin-2	torin-2	mTOR inhibitor	MTOR	Preclinical
P101692	14A	F22	6_SPECS	CBK308458	BJ1896694	86.0742	127.012	sodium-dodecyl-sulfate	sodium-dodecyl-sulfate		ALB	Launched
P101698	16A	E02	6_SPECS	CBK303986	BJ1897435	105.076	127.006	Ripasudil	ripasudil	rho associated kinase inhibitor	ROCK1|ROCK2	Launched	ophthalmology	glaucoma|ocular hypertension
P101674	8A	O20	6_SPECS	CBK011614	BJ1895593	102.743	126.991	volinanserin	volinanserin	serotonin receptor antagonist	HTR2A|HTR2B|HTR2C|KCNH2	Phase 3
P101686	12A	O07	6_SPECS	CBK309426	BJ1898184	97.01	126.972	Swainsonine	swainsonine	alpha mannosidase inhibitor	MAN2A1	Phase 2
P101686	12A	B10	6_SPECS	CBK200624	BJ1895469	90.7037	126.964	TRICLOSAN	triclosan	antibacterial agent	DNMT1	Launched	infectious disease	first-aid antiseptic
P101653	1A	H23	6_SPECS	CBK041021	BJ1894193	103.884	126.947	8-hydroxy-PIPAT	8-hydroxy-PIPAT	dopamine receptor ligand	DRD2|DRD3	Preclinical
P101695	15A	G21	6_SPECS	CBK309409	BJ1898112	96.3152	126.946	Osalmid	N-salicoylaminophenol	ribonucleotide reductase inhibitor		Phase 1/Phase 2
P101692	14A	F07	6_SPECS	CBK309198	BJ1897737	93.3983	126.935	Ademetionine	ademetionine	methyltransferase stimulant|phosphodiesterase inhibitor		Launched	neurology/psychiatry	depression|attention-deficit/hyperactivity disorder (ADHD)
P101695	15A	G23	6_SPECS	CBK041158	BJ1899072	101.714	126.934	Picrotin	picrotin	GABA receptor antagonist	GLRA1|GLRA2|GLRA3|GLRB	Phase 2
P101671	7A	D18	6_SPECS	CBK308116	BJ1896267	101.396	126.924	AS-1269574	AS-1269574	glucose dependent insulinotropic receptor agonist	GPR119	Preclinical
P101668	6A	J20	6_SPECS	CBK041262	BJ1894476	106.157	126.902	formoterol	formoterol	adrenergic receptor agonist	ADRB2	Launched	pulmonary	asthma|chronic obstructive pulmonary disease (COPD)|bronchospasm
P101686	12A	N07	6_SPECS	CBK042027	BJ1894896	88.2755	126.885	DEHYDROCHOLIC ACID	dehydrocholate-acid			Preclinical
P101689	13A	O04	6_SPECS	CBK041439	BJ1898047	102.988	126.881	ampyrone	ampyrone	cyclooxygenase inhibitor		Preclinical
P101656	2A	B17	6_SPECS	CBK293888	BJ1896479	78.0358	126.871	GNF-5	GNF-5	Bcr-Abl kinase inhibitor	ABL1|BCR	Preclinical
P101671	7A	F08	6_SPECS	CBK041675	BJ1895146	96.8132	126.839	CLOFOCTOL	clofoctol	protein synthesis inhibitor		Launched	infectious disease	gram-positive bacterial infections
P101674	8A	B06	6_SPECS	CBK309661	BJ1899173	98.2728	126.831		CPI-1189	tumor necrosis factor release inhibitor	TNF	Phase 2
P101695	15A	N20	6_SPECS	CBK309007	BJ1897477	81.0537	126.799	APY0201	APY0201	phosphoinositide dependent kinase inhibitor	IL12A|IL12B|PIKFYVE	Preclinical
P101656	2A	D04	6_SPECS	CBK308021	BJ1896061	91.0363	126.799	Rec-15/2615	Rec-15/2615	adrenergic receptor antagonist	ADRA1A	Phase 2
P101674	8A	D04	6_SPECS	CBK034536G	BJ1895883	100.039	126.737	tropisetron
P101659	3A	E19	6_SPECS	CBK011717	BJ1894651	51.5515	126.727	HYDRALAZINE HYDROCHLORIDE	hydralazine	vasodilator		Launched	cardiology	hypertension
P101692	14A	E10	6_SPECS	CBK307836	BJ1895243	88.9209	126.686	EPROBEMIDE	eprobemide	monoamine oxidase inhibitor	MAOA	Launched	neurology/psychiatry	depression
P101668	6A	D21	6_SPECS	CBK290288	BJ1896104	89.5049	126.644	oncrasin-1	oncrasin-1	apoptosis stimulant		Preclinical
P101653	1A	O20	6_SPECS	CBK007461	BJ1896121	113.022	126.641	PNU-74654	PNU-74654	beta-catenin inhibitor	CTNNB1|TCF4	Preclinical
P101680	10A	O05	6_SPECS	CBK290924	BJ1898377	97.7487	126.588	Fenticonazole nitrate	fenticonazole	bacterial cell wall synthesis inhibitor		Launched	infectious disease	vulvovaginal candidiasis
P101686	12A	C05	6_SPECS	CBK308447	BJ1896680	93.7395	126.586	4-galactosyllactose	4-galactosyllactose			Preclinical
P101656	2A	L20	6_SPECS	CBK041475	BJ1894870	105.63	126.559	CIMETIDINE	cimetidine	histamine receptor antagonist	HRH2|SLC29A4|SLC47A1|SLC47A2	Launched	gastroenterology|hematologic malignancy|endocrinology	duodenal ulcer disease|peptic ulcer disease (PUD)|gastroesophageal reflux disease (GERD)|aggressive systemic mastocytosis (ASM)|Zollinger-Ellison syndrome|endocrine adenoma
P101659	3A	D09	6_SPECS	CBK041859	BJ1894922	104.607	126.53	PIMETHIXENE MALEATE	pimethixene	antihistamine		Launched	neurology/psychiatry|allergy	attention-deficit/hyperactivity disorder (ADHD)|anxiety|sleep cycle support|allergic rhinitis
P101671	7A	B03	6_SPECS	CBK041199	BJ1894374	88.5153	126.493	SDZ-220-040	SDZ-220-040	glutamate receptor antagonist	GRIN1	Preclinical
P101686	12A	O15	6_SPECS	CBK042118	BJ1894529	85.9158	126.482	BITHIONOL	bithionol	autotaxin inhibitor	ESR1|ESR2|MCL1	Withdrawn
P101656	2A	O09	6_SPECS	CBK308289	BJ1896480	105.434	126.472	PF-04885614	PF-04885614	voltage-gated sodium channel blocker	SCN10A	Preclinical
P101704	18A	E02	6_SPECS	CBK303885	BJ1898934	90.8189	126.44	RGFP966	RGFP966	HDAC inhibitor	HDAC3	Preclinical
P101698	16A	G20	6_SPECS	CBK308618	BJ1896969	67.945	126.44	phortress	phortress	aryl hydrocarbon receptor ligand	AHR	Phase 1
P101701	17A	E10	6_SPECS	CBK290545	BJ1898449	98.3859	126.428	Eltrombopag olamine	eltrombopag	thrombopoietin receptor agonist	MPL	Launched	hematology|infectious disease	anemia|hepatitis C|thrombocytopenia
P101674	8A	M22	6_SPECS	CBK290168	BJ1895849	104.869	126.4	ZK-200775	ZK-200775	kainate receptor antagonist		Phase 2
P101668	6A	H11	6_SPECS	CBK290005	BJ1895568	111.38	126.384	SB-205384	SB-205384	GABA receptor modulator	GABRA3|GABRA5|GABRA6	Preclinical
P101692	14A	H23	6_SPECS	CBK290544	BJ1895210	88.3679	126.334	CLOPIDOGREL SULFATE	clopidogrel	purinergic receptor antagonist	P2RY12	Launched	cardiology|neurology/psychiatry	myocardial infarction|stroke|peripheral artery disease (PAD)|acute coronary syndrome (ACS)
P101674	8A	K06	6_SPECS	CBK272959	BJ1899147	103.253	126.332	anthranilic-acid	anthranilic-acid
P101695	15A	O03	6_SPECS	CBK308177	BJ1896346	103.015	126.329	AT-1015	AT-1015	serotonin receptor antagonist	HTR2A	Preclinical
P101671	7A	H22	6_SPECS	CBK200876	BJ1898012	92.6344	126.322	ioxaglic-acid	ioxaglic-acid	radiopaque medium		Launched	radiology	contrast agent
P101692	14A	G19	6_SPECS	CBK011645	BJ1895202	88.7783	126.317	CIPROFLOXACIN	ciprofloxacin	bacterial DNA gyrase inhibitor	TOP2A	Launched	otolaryngology	otitis
P101671	7A	G07	6_SPECS	CBK041646	BJ1895106	99.6258	126.271	CHROMOCARB	chromocarb	antispasmodic		Launched
P101689	13A	G21	6_SPECS	CBK175911	BJ1896741	96.3672	126.21	Fluspirilene	fluspirilene	dopamine receptor antagonist	CACNG1|DRD2|HRH1|HTR1A|HTR1D|HTR1E|HTR2A	Launched	neurology/psychiatry	schizophrenia
P101686	12A	E10	6_SPECS	CBK041888	BJ1894774	86.9834	126.204	QUINIDINE GLUCONATE	quinidine	sodium channel blocker	KCNA5|KCNA7|KCNH1|KCNH2|KCNH5|KCNK1|KCNK6|SCN5A|SLC29A4	Launched	infectious disease|cardiology	malaria|atrial fibrillation (AF)|ventricular arrhythmias
P101671	7A	F18	6_SPECS	CBK309593	BJ1899092	90.2388	126.172	bay-w-9798	bay-w-9798
P101692	14A	K23	6_SPECS	CBK308211	BJ1896387	87.7425	126.172	LUF-5834	LUF-5834	adenosine receptor agonist	ADORA2A|ADORA2B	Preclinical
P101656	2A	O17	6_SPECS	CBK011635	BJ1895085	98.0833	126.163	ACTARIT	actarit	interleukin receptor agonist		Launched	rheumatology	rheumatoid arthritis
P101656	2A	H13	6_SPECS	CBK041529	BJ1894926	97.7501	126.141	MEMANTINE HYDROCHLORIDE	memantine	glutamate receptor antagonist		Launched	neurology/psychiatry	Alzheimer's disease|senile dementia
P101692	14A	H04	6_SPECS	CBK224526	BJ1896300	93.5868	126.108	diphencyprone	diphencyprone	immunostimulant		Phase 2
P101656	2A	L23	6_SPECS	CBK015633	BJ1894715	103.281	126.102	NITROMIDE	nitromide			Launched	infectious disease	coccidiosis
P101665	5A	G21	6_SPECS	CBK291028	BJ1897303	97.5634	126.063	Salirasib	salirasib	mTOR inhibitor	TRPA1	Phase 2
P101668	6A	C09	6_SPECS	CBK301244	BJ1896546	103.37	126.005	A-366	A-366	histone lysine methyltransferase inhibitor	EHMT1|EHMT2	Preclinical
P101692	14A	I18	6_SPECS	CBK200658	BJ1898050	93.4913	125.989	scopolamine-n-oxide	scopolamine-n-oxide
P101686	12A	I19	6_SPECS	CBK308503	BJ1896797	93.1517	125.985	sodium-tanshinone-ii-a-sulfonate	sodium-tanshinone-ii-a-sulfonate
P101698	16A	O09	6_SPECS	CBK293296	BJ1896775	103.683	125.964	(+)-Butaclamol·HCl	butaclamol	dopamine receptor antagonist	DRD1|DRD2|DRD3|DRD4|DRD5|HTR1A|HTR2A	Phase 2
P101692	14A	M09	6_SPECS	CBK040905	BJ1894096	88.2619	125.956	4-(4-fluorobenzoyl)-1-(4-phenylbutyl)-piperidine	4-(4-fluorobenzoyl)-1-(4-phenylbutyl)-piperidine	serotonin receptor antagonist	HTR2A	Preclinical
P101671	7A	M04	6_SPECS	CBK200816	BJ1898089	74.3213	125.869	iocetamic-acid	iocetamic-acid	radiopaque medium		Launched	radiology	contrast agent
P101665	5A	J21	6_SPECS	CBK308929	BJ1897372	102.173	125.853	Reparixin	reparixin	CC chemokine receptor antagonist	CXCR1|CXCR2	Phase 3
P101671	7A	B04	6_SPECS	CBK041115	BJ1894290	90.8822	125.853	zardaverine	zardaverine	phosphodiesterase inhibitor	PDE4D	Phase 2
P101668	6A	K17	6_SPECS	CBK290310	BJ1896153	97.8837	125.85	SANT-2	SANT-2	smoothened receptor antagonist	SHH|SMO	Preclinical
P101674	8A	I14	6_SPECS	CBK309587	BJ1899085	97.2662	125.824	dihydrotachysterol	dihydrotachysterol	vitamin analog	VDR	Launched	orthopedics|endocrinology	rickets|hypocalcemia|osteomalacia
P101671	7A	I20	6_SPECS	CBK200549	BJ1898092	96.2542	125.811	levobunolol-(+)	levobunolol-(+)	adrenergic receptor antagonist		Preclinical
P101686	12A	J16	6_SPECS	CBK309418	BJ1898123	90.4295	125.798	N-Acetyl carnosine	N-acetylcarnosine			Launched
P101656	2A	J17	6_SPECS	CBK041559	BJ1894955	111.306	125.738	ERYTHROMYCIN ESTOLATE	erythromycin-estolate	bacterial 50S ribosomal subunit inhibitor	ABCB1|ALB|CYP3A4|CYP51A1|KCNH2|MLNR|SLC47A1	Launched	infectious disease	listeria|respiratory tract infections|skin infections|syphilis|amebiasis|pelvic inflammatory disease|chlamydia|diphtheria|erythrasma
P101671	7A	O04	6_SPECS	CBK308524	BJ1896822	88.3437	125.73	WAY 208466 dihydrochloride	WAY-208466	serotonin receptor agonist	DRD2|HTR2A|HTR2C|HTR6|HTR7	Preclinical
P101686	12A	C16	6_SPECS	CBK290214	BJ1895915	91.1343	125.683	DPO-1	DPO-1	potassium channel blocker	KCNA5	Preclinical
P101656	2A	H22	6_SPECS	CBK015674	BJ1894707	107.448	125.679	NAPHAZOLINE HYDROCHLORIDE	naphazoline	adrenergic receptor agonist	ADRA1A|ADRA2A	Launched	ophthalmology	eye irritation
P101656	2A	O22	6_SPECS	CBK011613	BJ1894976	106.477	125.662	ISOTRETINON	isotretinoin	retinoid receptor agonist	RARA|RARB|RARG	Launched	dermatology	acne vulgaris (AV)
P101692	14A	O17	6_SPECS	CBK040869	BJ1894059	91.1628	125.633	L-693403	L-693403	sigma receptor agonist|sigma receptor antagonist	DRD2|SIGMAR1	Preclinical
P101707	19A	F23	6_SPECS	CBK290742	BJ1898580	98.8718	125.632	GSK256066	GSK256066	phosphodiesterase inhibitor	PDE4A	Phase 2
P101692	14A	L15	6_SPECS	CBK290284	BJ1896097	95.5402	125.619	AC-264613	AC-264613	PAR agonist	F2RL1	Preclinical
P101686	12A	I04	6_SPECS	CBK042038	BJ1894594	90.1452	125.617	DIETHYLSTILBESTROL	diethylstilbestrol	estrogen receptor agonist	ESR1|ESR2|ESRRB|ESRRG	Withdrawn
P101671	7A	J06	6_SPECS	CBK040955	BJ1894140	93.5548	125.522	FGIN-1-27	FGIN-1-27	inositol monophosphatase inhibitor	TSPO	Preclinical
P101659	3A	D11	6_SPECS	CBK041546	BJ1894945	94.2643	125.484	SULCONAZOLE NITRATE	sulconazole	sterol demethylase inhibitor		Launched	infectious disease	tinea pedis|tinea cruris|tinea corporis
P101662	4A	H07	6_SPECS	CBK041193	BJ1894370	105.424	125.484	KB-R7943	KB-R7943	sodium/calcium exchange inhibitor	SLC8A1|TRPC3|TRPC5|TRPC6	Preclinical
P101668	6A	H06	6_SPECS	CBK308112	BJ1896263	115.444	125.472	NS-5806	NS-5806	voltage-gated potassium channel activator	KCND3	Preclinical
P101659	3A	H23	6_SPECS	CBK308018	BJ1896056	101.098	125.431	SB-452533	SB-452533	TRPV antagonist	TRPV1	Preclinical
P101686	12A	M05	6_SPECS	CBK016153	BJ1894909	94.2129	125.395	FENBUFEN	fenbufen	cyclooxygenase inhibitor	PTGS1|PTGS2	Launched	neurology/psychiatry	pain relief
P101686	12A	D22	6_SPECS	CBK042105	BJ1894517	84.7521	125.382	AZATHIOPRINE	azathioprine	dehydrogenase inhibitor	HPRT1|IMPDH1|PPAT	Launched	transplant|rheumatology	renal homotransplantation|rheumatoid arthritis
P101692	14A	O04	6_SPECS	CBK293608	BJ1896541	95.6283	125.346	L-alanine	L-alanine		AARS|AARS2|ABAT|AGXT|AGXT2|GPRC6A|GPT|GPT2|KYNU|NFS1|PHYKPL|SLC1A4|SLC36A1|SLC7A8	Launched
P101656	2A	K16	6_SPECS	CBK041516	BJ1894913	71.5567	125.335	FENBENDAZOLE	fenbendazole	tubulin polymerization inhibitor	TUBB	Launched	infectious disease	gastrointestinal parasites|gastrointestinal roundworms
P101683	11A	E19	6_SPECS	CBK201059	BJ1895409	100.217	125.317	OXICONAZOLE NITRATE	oxiconazole	bacterial cell wall synthesis inhibitor		Launched	infectious disease	tinea pedis|tinea cruris|tinea corporis
P101683	11A	M20	6_SPECS	CBK309581	BJ1899077	95.5244	125.301	Brequinar sodium salt hydrate	brequinar	dihydroorotate dehydrogenase inhibitor	DHODH	Phase 2
P101692	14A	H13	6_SPECS	CBK041746	BJ1895209	95.1245	125.297	TERFENADINE	terfenadine	histamine receptor antagonist	HRH1|KCNH1|KCNH2	Withdrawn
P101668	6A	L19	6_SPECS	CBK290020	BJ1895594	117.093	125.27	Ro-25-6981	Ro-25-6981	glutamate receptor antagonist|monamine transporter modulator	GRIN2B	Preclinical
P101668	6A	B11	6_SPECS	CBK307998	BJ1896025	105.43	125.23	CJ-033466	CJ-033466	serotonin receptor agonist	HTR4	Preclinical
P101698	16A	N21	6_SPECS	CBK309179	BJ1897704	99.7384	125.108	Rotigotine	rotigotine	dopamine receptor agonist	ADRA2B|DRD1|DRD2|DRD3|DRD4|DRD5|HTR1A	Launched	neurology/psychiatry	Parkinson's Disease|restless leg syndrome
P101668	6A	O14	6_SPECS	CBK290083	BJ1895712	100.979	125.108	SB-258585	SB-258585	serotonin receptor antagonist	HTR6	Preclinical
P101668	6A	E11	6_SPECS	CBK290123	BJ1895778	102.731	125.102	AZ-10417808	AZ-10417808	caspase inhibitor	CASP3	Preclinical
P101668	6A	H18	6_SPECS	CBK040969	BJ1894154	104.449	125.046	L-701252	L-701252	glutamate receptor antagonist	GRIN1	Preclinical
P101686	12A	I05	6_SPECS	CBK041453	BJ1894852	95.7675	125.039	PREGNENOLONE
P101695	15A	D08	6_SPECS	CBK309737	BJ1899256	102.627	124.98	gidazepam	gidazepam
P101698	16A	E18	6_SPECS	CBK293478	BJ1896782	98.1435	124.976	DADLE	BW-180C	opioid receptor agonist	OPRD1|OPRM1	Phase 2
P101686	12A	G18	6_SPECS	CBK289796	BJ1898130	92.6432	124.942	Tetramethylpyrazine	chuanxiongzine			Phase 2
P101680	10A	M05	6_SPECS	CBK277955	BJ1898196	51.0989	124.942	Barasertib (AZD1152-HQPA)	barasertib-HQPA	Aurora kinase inhibitor	AURKB	Phase 2/Phase 3
P101689	13A	O07	6_SPECS	CBK041775	BJ1895251	110.573	124.936	CYPROTERONE	cyproterone
P101668	6A	I10	6_SPECS	CBK308115	BJ1896266	76.6377	124.935	VU-0364739	VU-0364739
P101692	14A	L05	6_SPECS	CBK289783	BJ1898502	94.7782	124.93	Paeonol (Peonol)	paeonol	anti-inflammatory agent		Preclinical
P101695	15A	G19	6_SPECS	CBK308181	BJ1896350	95.1696	124.922	cardionogen-1	cardionogen-1	WNT signaling inhibitor	CTNNB1	Preclinical
P101686	12A	C13	6_SPECS	CBK089831	BJ1895393	90.8576	124.904	SECNIDAZOLE	secnidazole	acetylcholinesterase inhibitor|microtubule inhibitor		Launched	infectious disease	protozoan infection
P101674	8A	C20	6_SPECS	CBK290100	BJ1895737	93.1009	124.886	CH55	CH55	retinoid receptor binder	RARA|RARB	Preclinical
P101692	14A	O03	6_SPECS	CBK290237	BJ1895949	96.5805	124.861	fananserin	fananserin	dopamine receptor antagonist|serotonin receptor antagonist	HTR2A	Phase 2
P101692	14A	J06	6_SPECS	CBK309325	BJ1897908	62.6836	124.839	clobetasone-butyrate	clobetasone-butyrate	corticosteroid agonist	NR3C1	Launched	dermatology	eczema|psoriasis|dermatitis
P101686	12A	H03	6_SPECS	CBK042127	BJ1894506	90.1	124.825	AMINOGLUTETHIMIDE	aminoglutethimide	glucocorticoid receptor antagonist	CYP11A1|CYP19A1	Launched	endocrinology|oncology	Cushing's syndrome|breast cancer
P101683	11A	J21	6_SPECS	CBK307876	BJ1895405	108.259	124.824	CEPHARANTHINE	cepharanthine	NFkB pathway inhibitor		Phase 2
P101689	13A	G23	6_SPECS	CBK309404	BJ1898107	106.366	124.817	begacestat	begacestat	gamma secretase inhibitor	PSEN1	Phase 1
P101704	18A	G21	6_SPECS	CBK278011	BJ1898222	42.1244	124.794	Bleomycin sulfate	bleomycin	DNA synthesis inhibitor		Launched	hematologic malignancy|pulmonary|oncology	non-Hodgkin lymphoma (NHL)|Hodgkin's lymphoma|pleural effusion|testicular carcinoma|squamous cell carcinoma
P101674	8A	C13	6_SPECS	CBK201125	BJ1897997	84.0672	124.722	deptropine	deptropine	histamine receptor antagonist	HRH1	Preclinical
P101707	19A	C04	6_SPECS	CBK289749	BJ1899036	40.4223	124.686	BIX 01294	BIX-01294	histone lysine methyltransferase inhibitor	EHMT1|EHMT2	Preclinical
P101668	6A	K18	6_SPECS	CBK289992	BJ1894470	100.356	124.67	SQ-22536	SQ-22536	adenylyl cyclase inhibitor	ADCY1	Preclinical
P101686	12A	C14	6_SPECS	CBK307896	BJ1895456	85.2557	124.634	LOBENDAZOLE	lobendazole	anthelmintic agent		Preclinical
P101674	8A	C16	6_SPECS	CBK281293	BJ1896672	93.7103	124.628	tetrahydrouridine	tetrahydrouridine	cytidine deaminase inhibitor	CDA	Phase 2
P101704	18A	H03	6_SPECS	CBK278064	BJ1898632	31.33	124.624	TAK-901	TAK-901	Aurora kinase inhibitor	AURKB	Phase 1
P101704	18A	D12	6_SPECS	CBK288330	BJ1898443	99.6816	124.568	Apatinib mesylate	apatinib	RET tyrosine kinase inhibitor	CSK|KDR|KIT|RET	Phase 3
P101686	12A	J20	6_SPECS	CBK133405	BJ1899118	95.0018	124.499	isbufylline	isbufylline	phosphodiesterase inhibitor		Phase 2
P101692	14A	B09	6_SPECS	CBK041832	BJ1895268	89.1695	124.498	BROMPHENIRAMINE MALEATE	brompheniramine	histamine receptor antagonist	HRH1	Launched	allergy|otolaryngology	allergic rhinitis|common cold
P101692	14A	O20	6_SPECS	CBK290103	BJ1895982	93.702	124.468	dexmedetomidine	dexmedetomidine	adrenergic receptor agonist	ADRA2A|ADRA2B|ADRA2C	Launched	neurology/psychiatry	sedative
P101665	5A	H04	6_SPECS	CBK308743	BJ1897141	90.3967	124.452	LX7101	LX7101	LIM kinase inhibitor|rho associated kinase inhibitor	LIMK2|ROCK1|ROCK2	Phase 1/Phase 2
P101665	5A	B20	6_SPECS	CBK303943	BJ1897256	14.5412	124.436	Napabucasin	napabucasin	STAT inhibitor	STAT3	Phase 3
P101686	12A	E07	6_SPECS	CBK308621	BJ1896974	89.5709	124.426	Almitrine dimesilate	almitrine	neurotransmitter agonist	ATP1A1	Launched	pulmonary	chronic obstructive pulmonary disease (COPD)
P101692	14A	E02	6_SPECS	CBK308124	BJ1896275	94.7975	124.424	bisphenol-a	bisphenol-a
P101656	2A	G22	6_SPECS	CBK042005	BJ1894641	101.42	124.42	GUAIFENESIN	guaifenesin	expectorant		Launched	pulmonary	cough suppressant
P101695	15A	G20	6_SPECS	CBK308251	BJ1896433	90.2653	124.369	ML-277	ML-277
P101686	12A	L05	6_SPECS	CBK041806	BJ1894897	90.8678	124.366	ENOXOLONE
P101686	12A	J15	6_SPECS	CBK041450	BJ1894848	94.7355	124.313	OCTOPAMINE HYDROCHLORIDE	octopamine	trace amine associated receptor agonist	F10|TAAR1	Preclinical
P101671	7A	C14	6_SPECS	CBK308063	BJ1896193	82.8962	124.281	CP-471474	CP-471474	matrix metalloprotease inhibitor	MMP1|MMP13|MMP2|MMP3|MMP9	Preclinical
P101692	14A	K08	6_SPECS	CBK000256	BJ1894298	85.0642	124.269	pindolol-(-)	pindolol-(-)	adrenergic receptor antagonist|serotonin receptor antagonist	HTR1A	Phase 2
P101680	10A	N17	6_SPECS	CBK290913	BJ1898727	52.1941	124.256	Dapivirine (TMC120)	dapivirine	non-nucleoside reverse transcriptase inhibitor	CYP3A4|CYP3A5	Phase 3
P101656	2A	D20	6_SPECS	CBK290112	BJ1895752	86.6906	124.216	apoptosis-activator-II	apoptosis-activator-II	carboxylesterase inhibitor	BCHE|CES1	Preclinical
P101695	15A	E19	6_SPECS	CBK309641	BJ1899150	102.89	124.212	3-Ethyl (-)-Thiazolidine-3,4-dicarboxylate	telmesteine	mucolytic agent		Launched	pulmonary	cough suppressant
P101662	4A	H10	6_SPECS	CBK308005	BJ1896036	110.049	124.18	NE-100	NE-100	sigma receptor antagonist	SIGMAR1	Phase 2
P101656	2A	O05	6_SPECS	CBK175913	BJ1894873	103.244	124.172	PHENTOLAMINE HYDROCHLORIDE	phentolamine	adrenergic receptor antagonist	ADRA1A|ADRA1B|ADRA1D|ADRA2A|ADRA2B|ADRA2C	Launched	endocrinology|cardiology	pheochromocytoma|hypertension
P101692	14A	C11	6_SPECS	CBK309692	BJ1899208	86.4786	124.158	SB-756050	SB-756050	G protein-coupled receptor agonist	GPBAR1	Phase 1
P101686	12A	C07	6_SPECS	CBK201088	BJ1895006	96.81	124.141	TINIDAZOLE	tinidazole	antiprotozoal agent		Launched	infectious disease|obstetrics/gynecology	giardiasis|amebiasis|bacterial vaginosis|trichomoniasis
P101686	12A	L06	6_SPECS	CBK041426	BJ1894829	100.026	124.135	TUAMINOHEPTANE SULFATE	tuaminoheptane			Launched	otolaryngology	nasal congestion
P101671	7A	L08	6_SPECS	CBK200949	BJ1895967	42.3037	124.131	irinotecan	irinotecan	topoisomerase inhibitor	TOP1|TOP1MT	Launched	oncology	colorectal cancer
P101668	6A	M18	6_SPECS	CBK041111	BJ1894283	101.158	124.105	4-P-PDOT	4-P-PDOT	melatonin receptor antagonist	MTNR1A|MTNR1B	Preclinical
P101683	11A	O07	6_SPECS	CBK041791	BJ1896935	111.605	124.088	Flutrimazole	flutrimazole	sterol demethylase inhibitor		Launched	infectious disease	mycosis
P101671	7A	C05	6_SPECS	CBK041202	BJ1894377	85.1424	124.085	1-deoxymannojirimycin	1-deoxymannojirimycin	alpha mannosidase inhibitor	MAN2A1	Preclinical
P101686	12A	K04	6_SPECS	CBK041514	BJ1894910	88.7161	124.084	FENOFIBRATE	fenofibrate	PPAR receptor agonist	MMP25|PPARA	Launched	endocrinology	hypercholesterolemia|hypertriglyceridemia
P101698	16A	D03	6_SPECS	CBK308833	BJ1897264	89.4827	124.081	Dasabuvir	dasabuvir	HCV inhibitor		Launched	infectious disease	hepatitis C
P101671	7A	D12	6_SPECS	CBK289975	BJ1894424	89.3508	124.077	UB-165	UB-165	acetylcholine receptor agonist	CHRNA3|CHRNA4|CHRNB2	Preclinical
P101683	11A	L23	6_SPECS	CBK307877	BJ1895412	62.921	124.046	SECURININE	securinine	GABA receptor antagonist|TP53 activator	GABRA1	Preclinical
P101686	12A	H05	6_SPECS	CBK307961	BJ1895761	91.74	124.026	HYDROXYTOLUIC ACID	hydroxytoluic-acid			Preclinical
P101665	5A	I23	6_SPECS	CBK290175	BJ1895861	115.018	124.006	eplerenone	eplerenone	cytochrome P450 inhibitor	NR3C2	Launched	cardiology	congestive heart failure|hypertension
P101671	7A	F21	6_SPECS	CBK290208	BJ1895907	94.1436	123.919	talniflumate	talniflumate	cyclooxygenase inhibitor	CLCA1	Launched	neurology/psychiatry	pain relief
P101689	13A	M17	6_SPECS	CBK308721	BJ1897114	80.8767	123.912	NMS-P715	NMS-P715	protein kinase inhibitor		Preclinical
P101698	16A	K23	6_SPECS	CBK309296	BJ1897869	95.5029	123.881	pipecuronium	pipecuronium	neuromuscular blocker	CHRM2|CHRM3|CHRNA2	Launched	neurology/psychiatry	anesthetic
P101668	6A	D22	6_SPECS	CBK308225	BJ1896403	114.594	123.872	GW-627368	GW-627368	prostanoid receptor antagonist	PTGER4	Preclinical
P101692	14A	O09	6_SPECS	CBK016405	BJ1899073	103.128	123.849	R(+)-3-(3-Hydroxyphenyl)-N-propylpiperidine hydrochloride	preclamol	dopamine receptor agonist	DRD2	Phase 2
P101692	14A	B08	6_SPECS	CBK309726	BJ1899243	93.0291	123.84	pelanserin	pelanserin	serotonin receptor antagonist	HTR2A	Phase 2
P101671	7A	M06	6_SPECS	CBK290265	BJ1896518	91.4675	123.84	SD-169	SD-169	p38 MAPK inhibitor	MAPK14	Preclinical
P101692	14A	F09	6_SPECS	CBK290462	BJ1895808	83.8523	123.838	DMAB-anabaseine	DMAB-anabaseine	adrenergic receptor agonist	CHRNA7	Preclinical
P101674	8A	H04	6_SPECS	CBK040868	BJ1894058	96.1956	123.838	brimonidine	brimonidine	adrenergic receptor agonist	ADRA2A|ADRA2B|ADRA2C	Launched	ophthalmology	intraocular pressure|glaucoma|ocular hypertension
P101692	14A	E07	6_SPECS	CBK308718	BJ1897111	98.9892	123.772	Ro 61-8048	Ro-61-8048	kynurenine 3-monooxygenase inhibitor	KMO	Preclinical
P101662	4A	N22	6_SPECS	CBK309139	BJ1897655	100.541	123.77	lumateperone (Tosylate)	lumateperone	dopamine receptor modulator|serotonin receptor antagonist	DRD2|HTR2A	Launched
P101698	16A	E13	6_SPECS	CBK041518	BJ1897887	76.518	123.753	fendiline	fendiline	calcium channel blocker	HTR2B	Preclinical
P101683	11A	M06	6_SPECS	CBK308546	BJ1896863	92.41	123.724	SM-164	SM-164	XIAP inhibitor	BIRC2|BIRC3|XIAP	Preclinical
P101668	6A	F19	6_SPECS	CBK308098	BJ1896247	111.341	123.718	BINA	BINA	glutamate receptor positive allosteric modulator	GRM2	Preclinical
P101692	14A	E16	6_SPECS	CBK307823	BJ1895216	69.3155	123.7	CHLORMIDAZOLE	chlormidazole	fungal lanosterol demethylase inhibitor		Launched	infectious disease	fungal infection
P101671	7A	I13	6_SPECS	CBK289968	BJ1895105	92.5937	123.687	BUCLADESINE SODIUM	bucladesine	adenosine receptor agonist|cAMP stimulant	PRKACA	Launched	dermatology	skin ulcer
P101668	6A	L17	6_SPECS	CBK041821	BJ1894004	103.448	123.674	bicuculline-(+)	bicuculline-(+)	GABA receptor antagonist	GABRA1|GABRA2|GABRA3|GABRA4|GABRA5|GABRA6|KCNN1	Preclinical
P101674	8A	D09	6_SPECS	CBK041694	BJ1895160	96.8184	123.668	ISOXICAM	isoxicam	cyclooxygenase inhibitor	PTGS1|PTGS2	Withdrawn
P101653	1A	N12	6_SPECS	CBK308148	BJ1896310	128.122	123.563	NGD-98-2	NGD-98-2	corticotropin releasing factor receptor antagonist	CRHR1	Preclinical
P101692	14A	E23	6_SPECS	CBK309319	BJ1897900	89.487	123.51	diiodothyropropionic-acid	diiodothyropropionic-acid	thyroid hormone stimulant		Phase 2
P101674	8A	O06	6_SPECS	CBK290176	BJ1895862	54.2687	123.501	SNAP-5089	SNAP-5089	adrenergic receptor antagonist	ADRA1A|ADRA1B|ADRA1D|ADRA2A|ADRA2B|ADRA2C|CACNA1C|CACNA1D	Preclinical
P101677	9A	K06	6_SPECS	CBK201118	BJ1898061	85.271	123.485		betazole	histamine receptor agonist	HRH2	Launched	gastroenterology	gastric hypersecretion diagnostic
P101668	6A	E22	6_SPECS	CBK289982	BJ1894441	105.958	123.462	L-152804	L-152804	neuropeptide receptor antagonist	NPY5R	Preclinical
P101695	15A	O20	6_SPECS	CBK309108	BJ1897614	40.5437	123.46	Walrycin B	walrycin-b
P101671	7A	E08	6_SPECS	CBK201055	BJ1895063	98.4956	123.448	DOXOFYLLINE	doxofylline	adenosine receptor antagonist	ADORA1|PDE4A|PDE4B|PDE4C|PDE4D	Launched	pulmonary	asthma
P101671	7A	O22	6_SPECS	CBK041720	BJ1895186	49.6779	123.419	OXIBENDAZOLE	oxibendazole	tubulin polymerization inhibitor	TUBB|TUBB4B	Launched	infectious disease	strongyles
P101686	12A	G10	6_SPECS	CBK041466	BJ1894862	90.2987	123.417	ADENOSINE 5-MONOPHOSPHATE	adenosine-phosphate	adenosine receptor agonist	ACSL1|ACSS1|ACSS2|ADCY1|ADK|CREB1|FBP1|HINT1|PDE4B|PDE4D|PIM1|PRKAA1|PRKAB1|PRKAB2|PYGL|TRPM4	Launched
P101671	7A	D08	6_SPECS	CBK200926	BJ1896596	98.2187	123.4	verteporfin	verteporfin	photosensitizing agent		Launched	ophthalmology	macular degeneration
P101686	12A	H04	6_SPECS	CBK042110	BJ1894522	70.4269	123.354	BENZETHONIUM CHLORIDE	benzethonium	sodium channel blocker	SCN10A	Launched	infectious disease	first-aid antiseptic
P101695	15A	F12	6_SPECS	CBK041094	BJ1894251	107.308	123.322	RS-67333	RS-67333	serotonin receptor partial agonist	HTR4	Preclinical
P101698	16A	C14	6_SPECS	CBK308956	BJ1897410	96.1605	123.299	LCL161	LCL-161	XIAP inhibitor	BIRC2|XIAP	Phase 2
P101695	15A	G05	6_SPECS	CBK289809	BJ1895696	24.4093	123.258	NSC-663284	NSC-663284	CDC inhibitor	CDC25A|CDC25B|CDC25C	Preclinical
P101692	14A	J21	6_SPECS	CBK307829	BJ1895235	92.0189	123.228	ACETOPHENAZINE MALEATE	acetophenazine	dopamine receptor antagonist	DRD1|DRD2	Launched	neurology/psychiatry	psychosis
P101692	14A	C14	6_SPECS	CBK289777	BJ1895218	88.381	123.211	BUTYLATED HYDROXYANISOLE	butylated-hydroxyanisole	antioxidant		Preclinical
P101686	12A	G16	6_SPECS	CBK289874	BJ1896965	85.8731	123.206	Diindolylmethane	33'-diindolylmethane	CHK inhibitor|cytochrome P450 activator|indoleamine 23-dioxygenase inhibitor	AR|HIF1A|IFNG|PI3	Phase 3
P101701	17A	J08	6_SPECS	CBK200917	BJ1898771	92.8973	123.177	Sertaconazole nitrate	sertaconazole	sterol demethylase inhibitor		Launched	infectious disease	tinea pedis
P101686	12A	N21	6_SPECS	CBK309421	BJ1898126	93.5909	123.171	Tiquizium bromide	tiquizium	acetylcholine receptor antagonist		Launched	neurology/psychiatry	spasms
P101686	12A	O17	6_SPECS	CBK307755	BJ1894402	91.4279	123.102	SODIUM TETRADECYL SULFATE	sodium-tetradecyl-sulfate		PROC	Launched	dermatology	varicose veins
P101686	12A	D13	6_SPECS	CBK200905	BJ1895043	83.1865	123.069	PROCARBAZINE HYDROCHLORIDE	procarbazine	monoamine oxidase inhibitor		Launched	hematologic malignancy	Hodgkin's lymphoma
P101653	1A	C20	6_SPECS	CBK308253	BJ1896435	109.563	123.056	VUF11207 fumarate	VUF11207	CC chemokine receptor agonist	ACKR3	Preclinical
P101689	13A	E15	6_SPECS	CBK308494	BJ1896759	98.3815	123.055	Methyl Aminolevulinate·HCl	methyl-aminolevulinate	oxidizing agent	FCGR1A|FECH	Launched	dermatology	actinic keratosis (AK)
P101671	7A	K18	6_SPECS	CBK011703	BJ1895133	90.1844	123.052	TRIMIPRAMINE MALEATE	trimipramine	norepinephrine reputake inhibitor|tricyclic antidepressant	SLC6A2|SLC6A3|SLC6A4	Launched	neurology/psychiatry	depression
P101656	2A	J06	6_SPECS	CBK011567	BJ1894765	104.308	123.041	PROMAZINE HYDROCHLORIDE	promazine	dopamine receptor antagonist	ADRA1A|ADRA1B|ADRA1D|CHRM1|CHRM2|CHRM3|CHRM4|CHRM5|DRD1|DRD2|DRD3|DRD4|HRH1|HTR2A|HTR2C	Launched	neurology/psychiatry	schizophrenia
P101659	3A	B07	6_SPECS	CBK042016	BJ1894615	55.501	123.037	EPINEPHRINE BITARTRATE	epinephrine	adrenergic receptor agonist|carbonic anhydrase activator|neurotransmitter	ADRA1A|ADRA1B|ADRA1D|ADRA2A|ADRA2B|ADRA2C|ADRB1|ADRB2|ADRB3|PAH|TNF	Launched	cardiology|allergy|pulmonary	cardiac arrest|anaphylactic shock|asthma
P101656	2A	N21	6_SPECS	CBK041576	BJ1894970	106.768	123.024	LISINOPRIL	lisinopril	angiotensin converting enzyme inhibitor	ACE|ACE2	Launched	cardiology|endocrinology	hypertension|congestive heart failure|diabetes mellitus
P101677	9A	N08	6_SPECS	CBK277937	BJ1898204	45.2716	122.994	ABT-751 (E7010)	ABT-751	tubulin polymerization inhibitor	TUBB	Phase 2
P101698	16A	H23	6_SPECS	CBK309292	BJ1897864	109.991	122.984	haloperidol-decanoate	haloperidol-decanoate	psychoactive drug	DRD2|DRD3|DRD4|HTR2A	Launched	neurology/psychiatry	schizophrenia
P101686	12A	D03	6_SPECS	CBK290596	BJ1895389	91.1667	122.981	ZOLMITRIPTAN	zolmitriptan	serotonin receptor agonist	HTR1A|HTR1B|HTR1D|HTR1E|HTR1F	Launched	neurology/psychiatry	migraine headache
P101656	2A	H02	6_SPECS	CBK200695	BJ1894692	99.1567	122.926	METHOTREXATE HYDRATE	methotrexate	dihydrofolate reductase inhibitor	DHFR	Launched	oncology|hematologic malignancy|dermatology|rheumatology	gestational choriocarcinoma|hydatidiform mole|acute lymphoblastic leukemia (ALL)|psoriasis|rheumatoid arthritis
P101674	8A	O13	6_SPECS	CBK309693	BJ1899209	91.0247	122.872	Q-203	Q-203	ATP synthase inhibitor		Phase 2
P101662	4A	K13	6_SPECS	CBK308033	BJ1896079	109.988	122.849	AZ-10606120	AZ-10606120	purinergic receptor antagonist	P2RX7	Preclinical
P101692	14A	G12	6_SPECS	CBK201023	BJ1898034	93.6907	122.839	dexfenfluramine	dexfenfluramine
P101674	8A	M18	6_SPECS	CBK309673	BJ1899186	100.946	122.838	oxfenicine	oxfenicine	carnitine palmitoyltransferase inhibitor	CPT1A|CPT1B	Phase 1
P101671	7A	I04	6_SPECS	CBK308273	BJ1896462	46.3195	122.834	APY-29	APY-29	serine/threonine kinase inhibitor	ERN1	Preclinical
P101677	9A	I05	6_SPECS	CBK309683	BJ1899198	106.012	122.833	JNJ-37822681	JNJ-37822681	dopamine receptor antagonist	DRD2	Phase 2
P101656	2A	E21	6_SPECS	CBK011686	BJ1894595	103.082	122.819	DIFLUNISAL	diflunisal	prostanoid receptor antagonist	PTGS1|PTGS2	Launched	rheumatology	rheumatoid arthritis|osteoarthritis
P101692	14A	M07	6_SPECS	CBK308914	BJ1897353	89.8184	122.758	Cligosiban	PF-3274167	oxytocin receptor antagonist	AVPR1A|OXTR	Phase 2
P101686	12A	H06	6_SPECS	CBK307751	BJ1894392	99.3273	122.744	CALCIUM GLUCEPTATE
P101671	7A	E16	6_SPECS	CBK309606	BJ1899107	102.01	122.732	EDTMP	EDTMP	chelating agent		Preclinical
P101668	6A	L21	6_SPECS	CBK041218	BJ1894349	97.1415	122.723	FR-139317	FR-139317	endothelin receptor antagonist	EDNRA	Phase 1
P101656	2A	D21	6_SPECS	CBK308320	BJ1896514	94.486	122.703	AC-186	AC-186	estrogen receptor agonist	ESR2	Preclinical
P101668	6A	E21	6_SPECS	CBK290336	BJ1895650	51.7784	122.675	BAY-11-7082	BAY-11-7082	NFkB pathway inhibitor	RELA	Preclinical
P101656	2A	H23	6_SPECS	CBK041942	BJ1894696	87.3563	122.666	METHYLPREDNISOLONE
P101686	12A	G09	6_SPECS	CBK290039	BJ1895630	84.6688	122.664	GW-7647	GW-7647	PPAR receptor agonist	PPARA	Preclinical
P101692	14A	C20	6_SPECS	CBK201053	BJ1898022	96.0319	122.658	celiprolol	celiprolol	adrenergic receptor antagonist	ADRA2A|ADRB1|ADRB2	Launched	genetics	Ehlers-Danlos syndrome (EDS)
P101686	12A	D14	6_SPECS	CBK308499	BJ1896792	87.1366	122.641	5-(4chlorophenyl)-4-ethyl-2,4-dihydro-3H-1,2,4-triazol-3-one	5-(4chlorophenyl)-4-ethyl-24-dihydro-3H-124-triazol-3-one			Preclinical
P101659	3A	E04	6_SPECS	CBK041396	BJ1894802	80.7517	122.64	TAMOXIFEN CITRATE	tamoxifen	estrogen receptor antagonist|selective estrogen receptor modulator (SERM)	EBP|ESR1|ESR2|GPER1|PRKCA|PRKCB|PRKCD|PRKCE|PRKCG|PRKCI|PRKCQ|PRKCZ	Launched	oncology	breast cancer
P101662	4A	L03	6_SPECS	CBK308632	BJ1896988	96.0036	122.638	HLCL-61 (hydrochloride)	HLCL-61	protein arginine N-methyltransferase inhibitor	PRMT5	Preclinical
P101671	7A	O19	6_SPECS	CBK290201	BJ1895898	87.1298	122.622	AC-7954-(+/-)	AC-7954-(+/-)	urotensin receptor agonist	UTS2R	Preclinical
P101695	15A	D12	6_SPECS	CBK290187	BJ1895878	104.545	122.588	LY344864	LY344864	serotonin receptor agonist	HTR1A|HTR1B|HTR1D|HTR1E|HTR1F|HTR2A|HTR2B|HTR2C|HTR7	Preclinical
P101686	12A	D18	6_SPECS	CBK024259	BJ1894904	91.4773	122.587	DROPERIDOL	droperidol	dopamine receptor antagonist	ADRA1A|DRD2|DRD3|DRD4|HTR2A	Launched	gastroenterology	nausea|vomiting
P101668	6A	G21	6_SPECS	CBK041159	BJ1894332	96.3192	122.579	BRL-54443	BRL-54443	serotonin receptor agonist	HTR1E|HTR1F	Preclinical
P101674	8A	J17	6_SPECS	CBK308338	BJ1896535	105.929	122.554	TFC-007	TFC-007	prostaglandin inhibitor	HPGDS	Preclinical
P101695	15A	J20	6_SPECS	CBK308417	BJ1896637	95.4385	122.545	SirReal-2	SirReal-2	SIRT inhibitor	SIRT2	Preclinical
P101707	19A	H12	6_SPECS	CBK308244	BJ1896424	97.1569	122.52	AK-7	AK-7	SIRT inhibitor	SIRT2	Preclinical
P101698	16A	B09	6_SPECS	CBK308542	BJ1896859	96.7266	122.494	MK-2295	MK-2295	TRPV antagonist	TRPV1	Phase 2
P101653	1A	C21	6_SPECS	CBK307987	BJ1896002	108.681	122.484	TCS-PIM-1-1	TCS-PIM-1-1	Pim kinase inhibitor	PIM1	Preclinical
P101692	14A	D18	6_SPECS	CBK290535	BJ1895226	89.6169	122.479	DROSPIRENONE	drospirenone	mineralocorticoid receptor antagonist	AR|NR3C2|PGR	Launched	endocrinology	contraceptive
P101686	12A	M15	6_SPECS	CBK012011	BJ1894771	85.7566	122.432	PYRILAMINE MALEATE	mepyramine	histamine receptor antagonist	HRH1	Launched	otolaryngology|obstetrics/gynecology	common cold|menstrual pain
P101695	15A	F03	6_SPECS	CBK308035	BJ1896081	102.399	122.428	NDT-9513727	NDT-9513727	complement antagonist	C5AR1	Preclinical
P101668	6A	N19	6_SPECS	CBK308117	BJ1896268	109.978	122.423	AMD-3465	AMD-3465	CC chemokine receptor antagonist	CXCR4	Preclinical
P101686	12A	J08	6_SPECS	CBK042111	BJ1894523	93.5202	122.413	BENZOCAINE	benzocaine	sodium channel blocker	SCN10A	Launched	infectious disease	first-aid antiseptic
P101668	6A	O17	6_SPECS	CBK290118	BJ1895771	92.2888	122.391	NSC-625987	NSC-625987	CDK inhibitor	CDK2|CDK4	Preclinical
P101701	17A	L11	6_SPECS	CBK290987	BJ1899049	85.4317	122.351	Butein	butein	EGFR inhibitor|SRC inhibitor	ACE	Preclinical
P101677	9A	D10	6_SPECS	CBK309674	BJ1899187	113.769	122.345	pyrazinoylguanidine	pyrazinoylguanidine	diuretic		Phase 1
P101674	8A	J19	6_SPECS	CBK308329	BJ1896526	95.8794	122.325	TC-NTR1-17	TC-NTR1-17	neurotensin agonist	NTSR1	Preclinical
P101671	7A	O15	6_SPECS	CBK041223	BJ1894417	95.6858	122.309	ZM-336372	ZM-336372	RAF inhibitor	BRAF|LCK|MAPK14|RAF1	Preclinical
P101692	14A	B20	6_SPECS	CBK309075	BJ1897563	83.9646	122.304	Octreotide (acetate)	octreotide	somatostatin receptor agonist	SSTR2|SSTR3|SSTR5	Launched	gastroenterology|endocrinology|oncology	diarrhea|acromegaly|carcinoid tumors
P101674	8A	F12	6_SPECS	CBK041664	BJ1895129	99.422	122.301	BROMOPRIDE	bromopride	dopamine receptor antagonist	DRD2	Launched	gastroenterology	nausea|vomiting|gastroesophageal reflux disease (GERD)
P101686	12A	D12	6_SPECS	CBK290604	BJ1895039	96.6008	122.271	PALIPERIDONE
P101656	2A	L17	6_SPECS	CBK307790	BJ1894924	119.27	122.246	PROGLUMIDE SODIUM	proglumide	CCK receptor antagonist	CCKAR|CCKBR	Withdrawn
P101686	12A	H02	6_SPECS	CBK307930	BJ1895591	84.8559	122.226	norfluoxetine	norfluoxetine	selective serotonin reuptake inhibitor (SSRI)	HTR2B	Phase 1
P101680	10A	B11	6_SPECS	CBK290871	BJ1898746	100.049	122.216	Droxidopa (L-DOPS)	droxidopa	norepinephrine precursor	ADRA1A|ADRA1B|ADRA1D|ADRA2A|ADRA2B|ADRA2C|ADRB1|ADRB2|ADRB3|PAH	Launched	cardiology|neurology/psychiatry	hypertension|Parkinson's Disease
P101692	14A	N05	6_SPECS	CBK308442	BJ1896673	100.144	122.214	3,12-Bis(3-bromopropanoyl)-3,12-diaza-6,9-diazoniadispiro[5.2.5.2]hexadecane dichloride dichloride	spirobromin			Phase 1
P101668	6A	K04	6_SPECS	CBK040864	BJ1894052	91.1123	122.208	AG-490	AG-490	EGFR inhibitor|JAK inhibitor	EGFR|JAK2|JAK3	Preclinical
P101656	2A	F18	6_SPECS	CBK015987	BJ1894708	95.0036	122.201	NAPROXEN	naproxen	cyclooxygenase inhibitor	PTGS1|PTGS2	Launched	neurology/psychiatry|rheumatology|dental|otolaryngology|endocrinology	pain relief|rheumatoid arthritis|headache|toothache|backache|muscle pain|common cold|fever
P101674	8A	I05	6_SPECS	CBK309711	BJ1899227	83.8729	122.195	7-methoxytacrine	7-methoxytacrine	acetylcholinesterase inhibitor	ACHE	Phase 2
P101656	2A	F23	6_SPECS	CBK307781	BJ1894761	102.411	122.192	PROCAINE HYDROCHLORIDE	procaine	HMGCR inhibitor	CHRNA2|GRIN3A|HTR3A|KCNMA1|KCNMB1|KCNMB2|KCNMB3|KCNMB4|KCNN1|KCNN2|KCNN3|KCNN4|MAOA|MAOB|RYR1|RYR2|SCN10A|SLC6A3	Launched	neurology/psychiatry	anesthetic
P101674	8A	I19	6_SPECS	CBK200560	BJ1895819	102.98	122.182	moxonidine	moxonidine	imidazoline receptor agonist	ADRA2A|ADRA2B|ADRA2C	Launched	cardiology	hypertension
P101653	1A	H09	6_SPECS	CBK288284	BJ1896232	28.9881	122.168	hesperadin	hesperadin	Aurora kinase inhibitor	AURKB	Preclinical
P101704	18A	I11	6_SPECS	CBK293882	BJ1898962	106.363	122.167	WZ4003	WZ4003	AMPK inhibitor	NUAK1|NUAK2	Preclinical
P101665	5A	F23	6_SPECS	CBK308425	BJ1896645	95.1698	122.133	CIM-0216	CIM-0216	transient receptor potential channel agonist	TRPM3	Preclinical
P101674	8A	H14	6_SPECS	CBK040964	BJ1894150	101.944	122.106	L-690330	L-690330	inositol monophosphatase inhibitor	IMPA1	Preclinical
P101686	12A	N05	6_SPECS	CBK200731	BJ1896955	100.413	122.091	Trolox	trolox	antioxidant		Launched
P101671	7A	D22	6_SPECS	CBK040861	BJ1894047	100.965	122.08	N-acetylglycyl-D-glutamic-acid	N-acetylglycyl-D-glutamic-acid	glutamate receptor agonist		Preclinical
P101665	5A	F19	6_SPECS	CBK309069	BJ1897552	104.022	122.079	W-54011	W-54011	anaphylatoxin chemotactic receptor antagonist	C5AR1	Preclinical
P101671	7A	E10	6_SPECS	CBK015802	BJ1895142	89.0077	122.061	CHLOROXINE	chloroxine	opioid receptor antagonist	OPRK1	Launched	gastroenterology|infectious disease|dermatology	diarrhea|inflammatory bowel disease|giardiasis|dandruff
P101671	7A	B10	6_SPECS	CBK041161	BJ1894334	91.5059	122.04	KU14R	KU14R	imidazoline receptor antagonist		Preclinical
P101668	6A	F14	6_SPECS	CBK308030	BJ1896073	96.5172	121.961	SU-16f	SU-16f
P101701	17A	M11	6_SPECS	CBK277984	BJ1898853	65.9665	121.952	Fingolimod (FTY720) HCl	fingolimod	immunosuppressant|sphingosine 1-phosphate receptor agonist	S1PR1|S1PR5	Launched	neurology/psychiatry	multiple sclerosis
P101695	15A	M21	6_SPECS	CBK040846	BJ1894037	102.6	121.935	2-BFI	2-BFI	imidazoline receptor ligand	ADRA2A|ADRA2B|ADRA2C|MAOA|MAOB	Preclinical
P101686	12A	B12	6_SPECS	CBK309067	BJ1897550	99.5524	121.924	EPZ011989	EPZ011989	histone lysine methyltransferase inhibitor	EZH2	Preclinical
P101656	2A	E17	6_SPECS	CBK011669	BJ1894637	93.4869	121.881	GEMFIBROZIL	gemfibrozil	lipoprotein lipase activator	LPL|PPARA|SLCO1B1|SLCO1B3|SLCO2B1	Launched	endocrinology|cardiology	hyperlipidemia|coronary heart disease
P101707	19A	F15	6_SPECS	CBK309468	BJ1898835	92.8419	121.858	Efaproxiral sodium	efaproxiral	hemoglobin oxygen release stimulant	HBA1|HBB	Phase 3
P101689	13A	L18	6_SPECS	CBK201005	BJ1898030	58.9399	121.852	sertindole	sertindole	dopamine receptor antagonist|serotonin receptor antagonist	ADRA1A|ADRA1B|ADRA1D|DRD2|DRD3|DRD4|HRH1|HTR1A|HTR1B|HTR1D|HTR1E|HTR1F|HTR2A|HTR2C|HTR6|KCNH2	Withdrawn
P101686	12A	I23	6_SPECS	CBK308550	BJ1896870	92.1166	121.851	Docosanoic acid	AGP-103	membrane permeability inhibitor		Launched
P101668	6A	K23	6_SPECS	CBK040812	BJ1894014	110.128	121.808	homoquinolinic-acid	homoquinolinic-acid	glutamate receptor agonist	GRIN1|GRIN2A|GRIN2B|GRIN2C|GRIN2D	Preclinical
P101671	7A	L03	6_SPECS	CBK007530	BJ1898088	100.128	121.802	eucatropine	eucatropine	acetylcholine receptor antagonist		Preclinical
P101692	14A	E14	6_SPECS	CBK309755	BJ1899278	95.5213	121.789	zolimidine	zolimidine	mucus protecting agent		Launched	gastroenterology	peptic ulcer disease (PUD)|gastroesophageal reflux disease (GERD)
P101656	2A	N16	6_SPECS	CBK041406	BJ1894812	96.7736	121.779	TOLAZOLINE HYDROCHLORIDE	tolazoline	adrenergic receptor antagonist	ADRA1A|ADRA2A|ADRA2B|ADRA2C|HRH1|HRH2	Launched	neurology/psychiatry	reverse sedative
P101677	9A	E19	6_SPECS	CBK309391	BJ1897986	33.0249	121.75	Dolastin-10	dolastatin-10	tubulin polymerization inhibitor	TUBB	Phase 2
P101704	18A	L14	6_SPECS	CBK309567	BJ1899052	101.732	121.745	Dynasore	dynasore	dynamin inhibitor	DNM1|DNM1L|DNM2	Preclinical
P101671	7A	E23	6_SPECS	CBK041743	BJ1894080	107.811	121.731	OR-486	OR-486	catechol O methyltransferase inhibitor	COMT	Preclinical
P101692	14A	M15	6_SPECS	CBK290270	BJ1896057	90.8547	121.726	SD-208	SD-208	TGF beta receptor inhibitor	TGFBR1	Preclinical
P101686	12A	G12	6_SPECS	CBK309652	BJ1899162	98.3134	121.722	Landiolol HCl	landiolol	adrenergic receptor antagonist	ADRB1	Launched	cardiology	cardiac arrythmia
P101701	17A	B20	6_SPECS	CBK277981	BJ1897300	96.4501	121.665	Tepotinib	EMD-1214063	hepatocyte growth factor receptor inhibitor	MET	Phase 2
P101686	12A	H23	6_SPECS	CBK015487	BJ1894903	86.5566	121.663	ETHAVERINE HYDROCHLORIDE	ethaverine	calcium channel blocker		Launched	neurology/psychiatry	muscle relaxant|spasms
P101674	8A	F18	6_SPECS	CBK309410	BJ1898113	95.1854	121.619	bentiromide	bentiromide		HPN	Launched	gastroenterology	pancreas diagnostic agent
P101674	8A	C03	6_SPECS	CBK307817	BJ1895179	102.523	121.611	SULFANILATE ZINC	sulfanilate-zinc			Preclinical
P101692	14A	E03	6_SPECS	CBK041850	BJ1899081	86.6114	121.598	practolol	practolol	adrenergic receptor antagonist	ADRB1	Withdrawn
P101671	7A	E13	6_SPECS	CBK200886	BJ1898013	96.7051	121.588	methantheline	methantheline	acetylcholine receptor antagonist	CHRM1|HRH2	Launched	gastroenterology|neurology/psychiatry|urology	peptic ulcer disease (PUD)|irritable bowel syndrome|pancreatitis|dyskinesia|neurogenic bladder
P101674	8A	I21	6_SPECS	CBK290166	BJ1895845	99.872	121.575	trequinsin	trequinsin	phosphodiesterase inhibitor	PDE5A	Phase 1
P101692	14A	B04	6_SPECS	CBK307834	BJ1895240	41.516	121.572	PIROCTONE OLAMINE	piroctone-olamine			Launched	infectious disease	fungal infection
P101671	7A	J05	6_SPECS	CBK290213	BJ1895914	102.07	121.494	ganaxolone	ganaxolone	GABA receptor modulator	GABRA1|GABRA2|GABRA3|GABRA4|GABRA5|GABRA6	Phase 3
P101692	14A	G21	6_SPECS	CBK201038	BJ1895077	89.8455	121.49	LINEZOLID	linezolid	bacterial 50S ribosomal subunit inhibitor	MAOA|MAOB	Launched	infectious disease	pneumonia|skin infections
P101665	5A	D18	6_SPECS	CBK308424	BJ1896644	99.2715	121.486	AMG-PERK-44	AMG-PERK-44	PERK inhibitor	EIF2AK4	Preclinical
P101692	14A	G16	6_SPECS	CBK041753	BJ1895221	98.3445	121.481	COLFORSIN	colforsin	adenylyl cyclase activator	ADCY2|ADCY5	Phase 2
P101680	10A	O07	6_SPECS	CBK307831	BJ1895237	106.875	121.425	BISOCTRIZOLE	bisoctrizole			Phase 2
P101668	6A	E07	6_SPECS	CBK308300	BJ1896492	100.601	121.411	UAMC-00039	UAMC-00039	dipeptidyl peptidase inhibitor	DPP4|DPP7	Preclinical
P101680	10A	G18	6_SPECS	CBK176260	BJ1898146	90.2633	121.371	Nilotinib (AMN-107)	nilotinib	Abl kinase inhibitor|Bcr-Abl kinase inhibitor	ABL1|KIT	Launched	hematologic malignancy	chronic myeloid leukemia (CML)
P101674	8A	F20	6_SPECS	CBK309274	BJ1897841	96.7177	121.361	ceftaroline-fosamil	ceftaroline-fosamil	bacterial cell wall synthesis inhibitor		Launched	infectious disease	skin infections|pneumonia
P101668	6A	B07	6_SPECS	CBK289950	BJ1894075	81.6053	121.354	dihydroergocristine	dihydroergocristine	adrenergic receptor antagonist|prolactin inhibitor	ADRA1A|ADRB1|DRD1|DRD2|DRD3|DRD4|DRD5|HTR1A|HTR2A|HTR3A|HTR4|HTR5A|HTR6|HTR7	Launched	neurology/psychiatry	senile dementia|cerebrovascular insufficiency
P101692	14A	I19	6_SPECS	CBK200654	BJ1898066	84.6057	121.335	niridazole	niridazole	phosphofructokinase inhibitor		Launched	infectious disease	schistosomiasis
P101692	14A	D20	6_SPECS	CBK309310	BJ1897890	94.7279	121.335	6-aminochrysene	6-aminochrysene	transferase inhibitor		Phase 2
P101671	7A	B07	6_SPECS	CBK041234	BJ1894373	93.0807	121.334	SDZ-220-581	SDZ-220-581	glutamate receptor antagonist	GRIN1	Preclinical
P101686	12A	M18	6_SPECS	CBK308453	BJ1896687	92.7509	121.281	Bevantolol HCl	bevantolol	adrenergic receptor antagonist		Launched	cardiology	angina pectoris|hypertension
P101659	3A	H20	6_SPECS	CBK042044	BJ1894599	99.3192	121.265	DIMETHADIONE	dimethadione	oxazolidine antiepileptic		Preclinical
P101692	14A	L13	6_SPECS	CBK307995	BJ1896021	96.3087	121.244	NS-1643	NS-1643	voltage-gated potassium channel activator	KCNH2|KCNH6|KCNMA1	Preclinical
P101686	12A	O10	6_SPECS	CBK307787	BJ1894889	88.9187	121.233	CEPHALOSPORIN C Zn	cephalosporin-c-zn	bacterial cell wall synthesis inhibitor		Preclinical
P101656	2A	M19	6_SPECS	CBK041540	BJ1894938	105.403	121.226	MEPHENESIN	mephenesin	muscle relaxant		Launched	neurology/psychiatry	muscle relaxant
P101677	9A	H06	6_SPECS	CBK309706	BJ1899222	111.331	121.213	caroxazone	caroxazone	monoamine oxidase inhibitor	MAOA|MAOB	Withdrawn
P101686	12A	M12	6_SPECS	CBK289739	BJ1894401	97.6934	121.188	SODIUM PHENYLBUTYRATE	phenylbutyrate	HDAC inhibitor	HDAC1	Launched	metabolism	urea cycle disorders
P101656	2A	J18	6_SPECS	CBK041827	BJ1894871	107.684	121.147	HYDRASTINE (1R, 9S)	hydrastine-(1r-9s)
P101656	2A	E23	6_SPECS	CBK016062	BJ1894681	90.5787	121.12	MECLOFENAMATE SODIUM	meclofenamic-acid	cyclooxygenase inhibitor|prostanoid receptor antagonist	ALOX5|CNR1|KCNQ2|KCNQ3|PTGS1|PTGS2	Launched	rheumatology|neurology/psychiatry|endocrinology	joint pain|muscle pain|rheumatoid arthritis|primary dysmenorrhea (PD)
P101674	8A	D19	6_SPECS	CBK301262	BJ1896590	84.0122	121.118	OF-1	OF-1	bromodomain inhibitor	BRD1	Preclinical
P101671	7A	J18	6_SPECS	CBK041644	BJ1895101	99.8809	121.106	DINITOLMIDE	dinitolmide			Launched	infectious disease	coccidiosis
P101653	1A	L18	6_SPECS	CBK042092	BJ1894500	113.376	121.098	ALVERINE CITRATE	alverine	muscle relaxant	HTR1A	Launched	gastroenterology	irritable bowel syndrome|diverticular disease
P101692	14A	I21	6_SPECS	CBK041793	BJ1895207	83.9213	121.094	CELECOXIB	celecoxib	cyclooxygenase inhibitor	CA12|PDPK1|PTGS2	Launched	rheumatology|endocrinology	osteoarthritis|rheumatoid arthritis|ankylosing spondylitis|primary dysmenorrhea (PD)
P101692	14A	M10	6_SPECS	CBK290089	BJ1895718	94.1649	121.062	6-iodo-nordihydrocapsaicin	6-iodo-nordihydrocapsaicin	TRPV antagonist	TRPV1	Preclinical
P101671	7A	C11	6_SPECS	CBK309026	BJ1897498	57.8979	121.022	LY2090314	LY2090314	glycogen synthase kinase inhibitor	GSK3B	Phase 2
P101677	9A	H11	6_SPECS	CBK309687	BJ1899202	118.309	121.017	bromantan	bromantan	dopamine reuptake inhibitor|serotonin reuptake inhibitor		Launched	neurology/psychiatry	neurasthenia
P101674	8A	I20	6_SPECS	CBK290146	BJ1895814	90.9308	121.015	SCH-58261	SCH-58261	adenosine receptor antagonist	ADORA1|ADORA2A|ADORA2B|ADORA3	Preclinical
P101698	16A	I23	6_SPECS	CBK309293	BJ1897865	69.8923	121.009	thiopental	thiopental	GABA receptor antagonist	FAAH	Launched	neurology/psychiatry	anesthetic
P101665	5A	G20	6_SPECS	CBK290038	BJ1896831	101.383	120.999	T-0156	T-0156	phosphodiesterase inhibitor	PDE5A	Preclinical
P101674	8A	I16	6_SPECS	CBK288260	BJ1895916	104.847	120.988	KI-8751	KI-8751	KIT inhibitor|PDGFR tyrosine kinase receptor inhibitor|VEGFR inhibitor	KDR	Preclinical
P101680	10A	H21	6_SPECS	CBK200558	BJ1898226	12.0702	120.972	Epirubicin Hydrochloride
P101674	8A	B10	6_SPECS	CBK309390	BJ1897984	91.9371	120.947	losartan	losartan	angiotensin receptor antagonist	AGTR1	Launched	cardiology|nephrology	hypertension|diabetic nephropathy|hypertension
P101692	14A	D05	6_SPECS	CBK309262	BJ1897826	88.8794	120.906	Cetrorelix (Acetate)	cetrorelix	gonadotropin releasing factor hormone receptor antagonist	GNRHR|LHCGR	Launched	endocrinology	premature luteinizing hormone surges
P101656	2A	E22	6_SPECS	CBK200736	BJ1894693	102.756	120.902	METHOXAMINE HYDROCHLORIDE	methoxamine	adrenergic receptor agonist	ADRA1A|ADRA1B|ADRA1D	Launched	cardiology	hypotension
P101656	2A	H19	6_SPECS	CBK291039	BJ1896714	106.162	120.892	latrepirdine, Dimebon dihydrochloride	latrepirdine	glutamate receptor antagonist	HRH1|HTR6	Phase 3
P101692	14A	O05	6_SPECS	CBK290438	BJ1896113	111.572	120.873	NVP-DPP728	NVP-DPP728	dipeptidyl peptidase inhibitor	DPP4	Phase 2
P101686	12A	O16	6_SPECS	CBK012595	BJ1895754	93.2201	120.847	CIANIDANOL [+-catechin]	cianidanol	fatty acid synthase inhibitor	PTGS1	Withdrawn
P101686	12A	C19	6_SPECS	CBK307900	BJ1895466	96.2725	120.836	SULFISOXAZOLE ACETYL	sulfisoxazole-acetyl	folic acid antagonist		Launched	infectious disease|otolaryngology	meningitis|urinary tract infections|otitis|trachoma
P101656	2A	O04	6_SPECS	CBK016088	BJ1894957	103.461	120.768	ECONAZOLE NITRATE	econazole	lanosterol demethylase inhibitor|sterol demethylase inhibitor	NPY1R|NPY2R|TRPM2|TRPV5	Launched	infectious disease	tinea pedis|tinea cruris|tinea corporis|tinea versicolor|cutaneous candidiasis
P101692	14A	M04	6_SPECS	CBK309578	BJ1899071	89.5176	120.755	Thymol iodide	thymol-iodide			Preclinical
P101659	3A	N14	6_SPECS	CBK041344	BJ1894305	90.355	120.71	zolantidine	zolantidine	histamine receptor antagonist		Preclinical
P101674	8A	K10	6_SPECS	CBK309669	BJ1899182	90.9852	120.691	milacemide	milacemide	monoamine oxidase inhibitor	MAOB	Phase 3
P101695	15A	L16	6_SPECS	CBK308040	BJ1896103	99.5899	120.663	CP-99994	CP-99994	tachykinin antagonist	TACR1	Phase 2
P101698	16A	D21	6_SPECS	CBK309159	BJ1897677	86.2099	120.655	Falecalcitriol	falecalcitriol	vitamin D receptor agonist	VDR	Launched	endocrinology	hyperparathyroidism
P101656	2A	J23	6_SPECS	CBK041917	BJ1894719	107.147	120.64	NORFLOXACIN	norfloxacin	bacterial DNA gyrase inhibitor	TOP2A	Launched	infectious disease|urology	urinary tract infections|gonorrhea|prostatitis
P101692	14A	O13	6_SPECS	CBK290866	BJ1897079	92.7056	120.637	Sitaxsentan (sodium)	sitaxentan	endothelin receptor antagonist	EDNRA|EDNRB	Withdrawn
P101698	16A	H21	6_SPECS	CBK308628	BJ1896983	109.536	120.63	BMS-587101	BMS-587101	integrin antagonist	ITGAL|ITGB2	Phase 2
P101680	10A	O04	6_SPECS	CBK290926	BJ1898380	104.076	120.614	Balofloxacin	balofloxacin	bacterial DNA gyrase inhibitor		Launched	infectious disease	gram-negative bacterial infections
P101674	8A	O10	6_SPECS	CBK308946	BJ1897876	106.685	120.599	INCB 3284	INCB-003284	CC chemokine receptor antagonist		Phase 2
P101668	6A	G23	6_SPECS	CBK290143	BJ1895810	112.562	120.573	ACDPP	ACDPP	glutamate receptor antagonist	GRM5	Preclinical
P101692	14A	F23	6_SPECS	CBK290260	BJ1897904	94.5643	120.572	dichloroacetate	dichloroacetate	pyruvate dehydrogenase kinase inhibitor		Phase 3
P101656	2A	D16	6_SPECS	CBK041210	BJ1894382	70.7525	120.539	pifithrin-alpha	pifithrin-alpha	TP53 inhibitor	TP53	Preclinical
P101653	1A	N22	6_SPECS	CBK012044	BJ1894553	122.9	120.538	CHLORPROPAMIDE	chlorpropamide	ATP channel blocker	ABCC8|KCNJ10	Launched	endocrinology	diabetes mellitus
P101671	7A	I02	6_SPECS	CBK040952	BJ1894135	98.2506	120.507	2-TEDC	2-TEDC	lipoxygenase inhibitor	ALOX12	Preclinical
P101692	14A	J16	6_SPECS	CBK290626	BJ1895196	82.4048	120.499	ALOIN
P101671	7A	J12	6_SPECS	CBK041701	BJ1895165	98.2837	120.482	METHAZOLAMIDE	methazolamide	carbonic anhydrase inhibitor	CA1|CA12|CA14|CA2|CA4|CA7	Launched	ophthalmology	glaucoma|intraocular pressure
P101671	7A	F09	6_SPECS	CBK041719	BJ1895176	83.5213	120.451	OXETHAZAINE	oxethazaine	local anesthetic		Launched	neurology/psychiatry	local anesthetic
P101695	15A	L05	6_SPECS	CBK309416	BJ1898120	108.174	120.419	Amezinium methyl sulfate	amezinium	adrenergic receptor agonist	ADRB2	Launched	cardiology	hypotension
P101656	2A	K07	6_SPECS	CBK011593	BJ1894763	104.594	120.39	PROCYCLIDINE HYDROCHLORIDE	procyclidine	acetylcholine receptor antagonist		Launched	neurology/psychiatry	parkinsonism|Parkinson's Disease|akathisia|dystonia
P101692	14A	H12	6_SPECS	CBK308294	BJ1896485	87.4064	120.38	CHR-6494	CHR-6494	serine/threonine kinase inhibitor	GSG2	Preclinical
P101701	17A	B12	6_SPECS	CBK293443	BJ1896812	85.3097	120.365	Bopindolol malonate	bopindolol	adrenergic receptor antagonist		Launched	cardiology	hypertension|coronary artery disease (CAD)
P101692	14A	D22	6_SPECS	CBK309329	BJ1897913	81.6427	120.358	enoximone	enoximone	phosphodiesterase inhibitor	PDE3A	Launched	cardiology	congestive heart failure
P101686	12A	J21	6_SPECS	CBK309342	BJ1897928	95.0841	120.327	Salvinorin A	salvinorin-a
P101686	12A	N06	6_SPECS	CBK015502	BJ1894835	93.3081	120.307	WARFARIN	warfarin	vitamin K antagonist	VKORC1	Launched	hematology|cardiology	deep vein thrombosis (DVT)|pulmonary embolism (PE)|atrial fibrillation (AF)|myocardial infarction
P101656	2A	I21	6_SPECS	CBK308475	BJ1896720	103.526	120.282	Delamanid	delamanid	bacterial cell wall synthesis inhibitor		Launched	infectious disease	tuberculosis
P101656	2A	I06	6_SPECS	CBK017865	BJ1894739	109.305	120.219	PHENACEMIDE	phenacemide	sodium channel blocker	SCN10A|SCN11A|SCN1A|SCN2A|SCN3A|SCN4A|SCN5A|SCN7A|SCN8A|SCN9A	Launched	neurology/psychiatry	epilepsy|seizures
P101698	16A	E23	6_SPECS	CBK309003	BJ1897472	104.725	120.198	CPI-169	CPI-169	histone lysine methyltransferase inhibitor	EZH2	Preclinical
P101677	9A	I11	6_SPECS	CBK308544	BJ1896861	99.4612	120.191	N,N-Bis(2-hydroxyethyl)dodecanamide	lauric-diethanolamide			Preclinical
P101671	7A	F05	6_SPECS	CBK308412	BJ1896630	80.2223	120.173	CU-T12-9	CU-T12-9	toll-like receptor agonist	TLR1|TLR2	Preclinical
P101689	13A	K23	6_SPECS	CBK200717	BJ1895234	101.848	120.159	TERCONAZOLE	terconazole	sterol demethylase inhibitor		Launched	infectious disease	vulvovaginal candidiasis
P101686	12A	B08	6_SPECS	CBK200763	BJ1895047	94.6526	120.142	RACECADOTRIL	racecadotril	enkephalinase inhibitor	MME	Launched	gastroenterology	diarrhea
P101686	12A	M04	6_SPECS	CBK290674	BJ1894886	90.6412	120.136	BERGENIN	bergenin	interleukin inhibitor	IL1B|TNF	Preclinical
P101656	2A	I05	6_SPECS	CBK011723	BJ1894760	100.036	120.13	PROCAINAMIDE HYDROCHLORIDE	procainamide	sodium channel blocker	DNMT1|SCN5A	Launched	cardiology	ventricular arrhythmias|ventricular tachycardia (VT)
P101656	2A	K13	6_SPECS	CBK022679	BJ1894793	97.3266	120.103	SULFAMETHAZINE	sulfamethazine	PABA antagonist		Launched	gastroenterology	enteritis
P101656	2A	K18	6_SPECS	CBK041543	BJ1894942	111.305	120.043	SULFAQUINOXALINE SODIUM	sulfaquinoxaline	vitamin K antagonist		Launched	infectious disease	coccidiosis
P101656	2A	M10	6_SPECS	CBK041896	BJ1894736	107.839	119.988	PENICILLAMINE ETHANOLAMINE SALT	penicillamine-(racemic)			Launched
P101680	10A	M09	6_SPECS	CBK288299	BJ1898197	101.466	119.98	PLX-4720	PLX-4720
P101665	5A	F20	6_SPECS	CBK308857	BJ1897290	96.797	119.968	Talarozole	talarozole	cytochrome P450 inhibitor	CYP26A1	Phase 2
P101668	6A	G19	6_SPECS	CBK040926	BJ1894118	109.846	119.966	3-MPPI	3-MPPI	adrenergic receptor ligand	ADRA1A	Preclinical
P101707	19A	D21	6_SPECS	CBK303978	BJ1898896	92.4316	119.951	Tazemetostat (EPZ-6438)	tazemetostat	histone lysine methyltransferase inhibitor	EZH2	Launched
P101680	10A	N20	6_SPECS	CBK290923	BJ1898310	106.37	119.927	Saxagliptin (BMS-477118,Onglyza)
P101674	8A	C08	6_SPECS	CBK308464	BJ1896704	94.5184	119.922	Mebicar	mebicar	anxiolytic		Launched	neurology/psychiatry	anxiety
P101680	10A	E04	6_SPECS	CBK277863	BJ1898339	98.5103	119.918	Emtricitabine	emtricitabine	nucleoside reverse transcriptase inhibitor		Launched	infectious disease	human immunodeficiency virus (HIV-1)
P101704	18A	J23	6_SPECS	CBK040832	BJ1894025	115.976	119.913	HA-966-(R)-(+)	HA-966-(R)-(+)	glutamate receptor agonist	GRIA1	Preclinical
P101704	18A	K23	6_SPECS	CBK200865	BJ1895384	81.8626	119.913	SERTRALINE HYDROCHLORIDE
P101698	16A	J21	6_SPECS	CBK011630	BJ1896788	89.9588	119.909	(3?,5?)-3-Hydroxy-pregnan-20-one	eltanolone	GABA receptor positive allosteric modulator	GABRA1|GABRA2|GABRA3|GABRA4|GABRA5|GABRA6|GABRB2|GABRG2	Phase 3
P101671	7A	D09	6_SPECS	CBK041208	BJ1894378	90.7331	119.896	gabazine	gabazine	GABA receptor antagonist	GABRA1|GABRA2|GABRA3|GABRA4|GABRA5|GABRA6|GABRG2	Preclinical
P101662	4A	N13	6_SPECS	CBK309113	BJ1897620	104.258	119.893	Azimilide (Dihydrochloride)	azimilide	potassium channel blocker	KCNA5	Phase 3
P101668	6A	D18	6_SPECS	CBK041240	BJ1894419	98.5747	119.883	butabindide	butabindide	tripeptidyl peptidase inhibitor	TPP2	Preclinical
P101674	8A	M21	6_SPECS	CBK308364	BJ1896573	103.925	119.88	AH-7614	AH-7614	free fatty acid receptor antagonist	FFAR4	Preclinical
P101686	12A	F19	6_SPECS	CBK289823	BJ1896305	83.1499	119.868	Licochalcone A	licochalcone-a
P101689	13A	H18	6_SPECS	CBK011595	BJ1895283	87.0519	119.852	FLUOXETINE HYDROCHLORIDE	fluoxetine	selective serotonin reuptake inhibitor (SSRI)	ANO1|HTR2B|SLC6A4	Launched	neurology/psychiatry	depression|obsessive compulsive disorder (OCD)|bulimia nervosa|panic disorders|bipolar disorder
P101686	12A	H14	6_SPECS	CBK011601	BJ1896900	93.7626	119.832	Atenolol	atenolol-(-)	adrenergic receptor antagonist		Launched	cardiology	hypertension
P101692	14A	C17	6_SPECS	CBK307820	BJ1895211	80.9915	119.821	ORBIFLOXACIN	orbifloxacin	bacterial DNA gyrase inhibitor		Launched	infectious disease	urinary tract infections
P101674	8A	J18	6_SPECS	CBK308436	BJ1896663	93.966	119.798	GS-143	GS-143	ubiquitin ligase inhibitor	BTRC|NFKBIA	Preclinical
P101674	8A	O16	6_SPECS	CBK309727	BJ1899244	113.869	119.797	tromaril	tromaril	prostanoid receptor antagonist		Launched	ophthalmology	eye inflammation
P101683	11A	N16	6_SPECS	CBK290510	BJ1895402	76.9782	119.792	CARMOFUR	carmofur	thymidylate synthase inhibitor	TYMS	Launched	oncology	breast cancer|colorectal cancer
P101671	7A	M08	6_SPECS	CBK308433	BJ1896658	49.8265	119.775	GNF-7	GNF-7	glucokinase inhibitor|protein kinase inhibitor	GCK|TNK2	Preclinical
P101686	12A	L11	6_SPECS	CBK041463	BJ1896010	105.299	119.771	BERGAPTEN	bergapten			Phase 3
P101686	12A	M03	6_SPECS	CBK289833	BJ1896744	94.7362	119.763	2-Deoxyglucose	2-deoxyglucose	glycolysis inhibitor	SLC2A1|SLC2A2|SLC2A3|SLC2A4	Phase 2
P101674	8A	K04	6_SPECS	CBK309744	BJ1899264	96.7552	119.763	thymol	thymol	GABA receptor positive allosteric modulator	TRPA1	Launched	infectious disease	ringworm|antiseptic
P101674	8A	E12	6_SPECS	CBK201286	BJ1897990	94.2968	119.727	5-Amino-3-D-ribofuranosylthiazolo[4,5-d]pyrimidin-2,7(3H,6H)-dione; 7-Thia-8-oxoguanosine	5-Amino-3-D-ribofuranosylthiazolo[45-d]pyrimidin-27(3H6H)-dione
P101686	12A	C17	6_SPECS	CBK309322	BJ1897905	91.1631	119.718	silver-sulfadiazine
P101656	2A	C21	6_SPECS	CBK308275	BJ1896464	94.8736	119.673	H2L-5765834	H2L-5765834	lysophosphatidic acid receptor antagonist	LPAR1|LPAR3	Preclinical
P101686	12A	N16	6_SPECS	CBK308025	BJ1896066	86.342	119.656	2,4-DINITROPHENOL	24-dinitrophenol	ATP synthase inhibitor	APP	Preclinical
P101701	17A	B16	6_SPECS	CBK308724	BJ1897117	85.5914	119.651	BMS-983970	BMS-983970	notch signaling inhibitor		Phase 1
P101671	7A	E11	6_SPECS	CBK041653	BJ1895112	58.2312	119.649	MEFLOQUINE HYDROCHLORIDE	mefloquine	adenosine receptor antagonist|hemoglobin antagonist		Launched	infectious disease	malaria
P101656	2A	F15	6_SPECS	CBK289840	BJ1896721	100.152	119.647	Aloxistatin	aloxistatin	protease inhibitor	CTSG	Phase 3
P101686	12A	D09	6_SPECS	CBK309572	BJ1899063	95.4401	119.6	Sinefungin	sinefungin	DNA methyltransferase inhibitor|RNA synthesis inhibitor	CARM1	Preclinical
P101674	8A	G18	6_SPECS	CBK309359	BJ1897952	98.7054	119.549	O6-Benzylguanine	O6-Benzylguanine
P101692	14A	G15	6_SPECS	CBK309724	BJ1899241	89.7756	119.546	ilepcimide	ilepcimide	anticonvulsant		Phase 3
P101674	8A	F02	6_SPECS	CBK308141	BJ1896301	92.1124	119.527	SBE-13	SBE-13	PLK inhibitor	PLK1	Preclinical
P101674	8A	L06	6_SPECS	CBK309757	BJ1899281	99.7064	119.526	pivagabine	pivagabine	corticotropin releasing factor receptor antagonist	CRHR1|CRHR2	Launched	neurology/psychiatry	depression
P101686	12A	H20	6_SPECS	CBK308495	BJ1896760	97.8059	119.506	Regadenoson	regadenoson	adenosine receptor agonist	ADORA1|ADORA2A|ADORA2B|ADORA3	Launched	radiology	myocardial perfusion imaging (MPI)
P101668	6A	E18	6_SPECS	CBK308019	BJ1896059	105.784	119.498	YM-511	YM-511	aromatase inhibitor	CYP19A1	Phase 2
P101665	5A	C19	6_SPECS	CBK308773	BJ1897175	95.5627	119.495	BQU57	BQU57	Ras GTPase inhibitor	RALA|RALB	Preclinical
P101665	5A	B22	6_SPECS	CBK309186	BJ1897712	105.057	119.425	Talipexole dihydrochloride	talipexole	adrenergic receptor agonist|dopamine receptor agonist	ADRA2A|DRD2|HTR3A	Launched	infectious disease	genitial herpes
P101665	5A	N09	6_SPECS	CBK309038	BJ1897514	56.2103	119.415	UNBS5162	UNBS-5162
P101671	7A	J21	6_SPECS	CBK200830	BJ1898095	94.7492	119.404	2-aminobenzenesulfonamide	2-aminobenzenesulfonamide	carbonic anhydrase inhibitor	CA12|CA14|CA2|CA6|CA9	Preclinical
P101692	14A	H18	6_SPECS	CBK309690	BJ1899205	89.855	119.398	xilobam	xilobam			Phase 1
P101674	8A	L09	6_SPECS	CBK309670	BJ1899183	100.655	119.39	3-anilinopropan-1-ol	3-anilinopropan-1-ol			Preclinical
P101680	10A	B22	6_SPECS	CBK290959	BJ1898404	83.3658	119.362	Bazedoxifene HCl	bazedoxifene	selective estrogen receptor modulator (SERM)	ESR1|ESR2	Launched	orthopedics|endocrinology	osteoporosis|menopause
P101677	9A	H12	6_SPECS	CBK307950	BJ1895693	108.544	119.337	carazolol	carazolol	adrenergic receptor antagonist	ADRB1|ADRB2|ADRB3	Launched	cardiology	angina pectoris|cardiac arrythmia|hypertension|myocardial infarction
P101674	8A	D14	6_SPECS	CBK309633	BJ1899138	104.521	119.328	6,_7-dehydro-17-acetoxy-progesterone	6_7-dehydro-17-acetoxy-progesterone
P101671	7A	N13	6_SPECS	CBK290258	BJ1895980	61.0075	119.265	NNC-05-2090	NNC-05-2090	GABA uptake inhibitor|GAT inhibitor	SLC6A12	Preclinical
P101659	3A	M16	6_SPECS	CBK278033	BJ1897713	65.0742	119.213	Lasofoxifene (Tartrate)	lasofoxifene	selective estrogen receptor modulator (SERM)	ESR1|ESR2	Launched	orthopedics|oncology	osteoporosis|breast cancer
P101674	8A	F22	6_SPECS	CBK308398	BJ1896613	101.064	119.207	ML-348	ML-348
P101689	13A	C03	6_SPECS	CBK041456	BJ1894857	90.1887	119.202	STRYCHNINE SULFATE	strychnine	acetylcholine receptor antagonist	CHRM1|CHRM2|CHRM3|CHRM4|CHRM5|CHRNA10|CHRNA9|GLRA1|GLRA2|GLRA3|GLRB	Preclinical
P101698	16A	G05	6_SPECS	CBK040929	BJ1894119	90.9296	119.202	5-methylfurmethiodide	5-methylfurmethiodide	acetylcholine receptor agonist	CHRM1|CHRM2|CHRM3|CHRM4	Preclinical
P101689	13A	I02	6_SPECS	CBK309403	BJ1898106	77.6128	119.18	PD-156707	PD-156707	endothelin receptor antagonist	EDNRA|EDNRB	Preclinical
P101656	2A	N20	6_SPECS	CBK016912	BJ1894983	100.576	119.179	SUCCINYLSULFATHIAZOLE	succinylsulfathiazole	dihydrofolate reductase inhibitor	DHFR	Phase 2
P101686	12A	C18	6_SPECS	CBK200812	BJ1895359	97.8528	119.131	ESTROPIPATE	estropipate	estrogen receptor agonist	ESR1|ESR2	Launched	orthopedics|endocrinology|obstetrics/gynecology	osteoporosis|menopause|vaginal atrophy|hypoestrogenism
P101668	6A	J18	6_SPECS	CBK040878	BJ1894068	106.322	119.129	6-chloromelatonin	6-chloromelatonin	melatonin receptor agonist	MTNR1A|MTNR1B	Preclinical
P101674	8A	K07	6_SPECS	CBK309739	BJ1899258	99.2526	119.129	xenalipin	xenalipin			Phase 2
P101695	15A	L14	6_SPECS	CBK308143	BJ1896304	92.1514	119.116	iCRT-14	iCRT-14	beta catenin inhibitor|WNT signaling inhibitor	CTNNB1|TCF4	Preclinical
P101686	12A	J12	6_SPECS	CBK309276	BJ1897844	96.4174	119.1	Arotinolol	arotinolol	adrenergic receptor antagonist	ADRB3	Launched	cardiology|neurology/psychiatry	hypertension|tremors
P101671	7A	K16	6_SPECS	CBK287138	BJ1895064	92.7774	119.016	DIFLOXACIN HYDROCHLORIDE	difloxacin	bacterial DNA gyrase inhibitor		Launched	infectious disease	skin infections|urinary tract infections
P101701	17A	M22	6_SPECS	CBK278032	BJ1898452	27.766	119.013	BI6727 (Volasertib)	volasertib	PLK inhibitor	PLK1	Phase 3
P101701	17A	B11	6_SPECS	CBK293301	BJ1896776	84.7156	118.989	Flupentixol	flupentixol	dopamine receptor antagonist	ADRA1A|CHRM1|DRD1|DRD2|DRD3|DRD5|HTR2A	Launched	neurology/psychiatry	schizophrenia|depression
P101680	10A	M06	6_SPECS	CBK290887	BJ1898555	110.745	118.985	Apocynin (Acetovanillone)	apocynin	NADPH oxidase inhibitor	NOX4	Phase 1
P101698	16A	D06	6_SPECS	CBK309192	BJ1897720	88.2171	118.981	17¦Á-Methyltestosterone	17-alpha-methyltestosterone
P101686	12A	O09	6_SPECS	CBK278339	BJ1896743	97.2206	118.935	Trehalose	cabaletta	pharmacological chaperone		Phase 2
P101701	17A	C22	6_SPECS	CBK309763G	BJ1897771	92.5223	118.928	Antimonyl (potassium tartrate trihydrate)	antimonyl			Phase 1
P101671	7A	G03	6_SPECS	CBK041118	BJ1894291	96.8337	118.9	fulvestrant
P101686	12A	N19	6_SPECS	CBK041377	BJ1894788	91.502	118.878	STREPTOZOSIN	streptozotocin	DNA alkylating agent		Launched	oncology	pancreatic cancer
P101671	7A	M05	6_SPECS	CBK200549	BJ1898091	79.6711	118.876	levobunolol	levobunolol	adrenergic receptor antagonist	ADRB1|ADRB2|ADRB3	Launched	ophthalmology	glaucoma|ocular hypertension
P101692	14A	D13	6_SPECS	CBK309753	BJ1899276	90.4807	118.874	adatanserin	adatanserin	serotonin receptor agonist|serotonin receptor antagonist	HTR1A|HTR2A	Phase 2
P101671	7A	I12	6_SPECS	CBK278542	BJ1895093	73.2659	118.737	BENZOIC ACID	benzoic-acid	food preservative	DAO|HRSP12|PRDX5|RAB9A	Launched	infectious disease	tinea pedis
P101677	9A	C20	6_SPECS	CBK026535	BJ1896920	117.792	118.709	emoxipin	emoxipin			Phase 3
P101689	13A	D11	6_SPECS	CBK307745	BJ1894344	99.0336	118.689	Lirimilast	lirimilast	phosphodiesterase inhibitor		Phase 2
P101695	15A	F16	6_SPECS	CBK308043	BJ1896114	104.108	118.681	L-monomethylarginine	L-monomethylarginine	nitric oxide synthase inhibitor	NOS1|NOS2	Phase 3
P101686	12A	D16	6_SPECS	CBK200718	BJ1895470	84.2393	118.634	TRIMETHADIONE	trimethadione	oxazolidine antiepileptic	CACNA1G|CACNA1H|CACNA1I	Launched	neurology/psychiatry	seizures
P101671	7A	G22	6_SPECS	CBK277827	BJ1895825	97.7736	118.631	cordycepin	cordycepin	DNA inhibitor		Phase 1/Phase 2
P101674	8A	E14	6_SPECS	CBK309412	BJ1898115	104.57	118.622	beta-hydroxy-beta-methylbutyrate	beta-hydroxy-beta-methylbutyrate	protein synthesis stimulant	MTOR	Launched
P101656	2A	J11	6_SPECS	CBK042035	BJ1894592	103.191	118.619	DICYCLOMINE HYDROCHLORIDE	dicycloverine	acetylcholine receptor antagonist	CHRM1|CHRM2|CHRM3	Launched	gastroenterology	irritable bowel syndrome
P101671	7A	F06	6_SPECS	CBK011969	BJ1895185	92.6425	118.618	SULFANITRAN	sulfanitran			Launched	infectious disease	coccidiosis
P101674	8A	O19	6_SPECS	CBK041491	BJ1894877	106.196	118.606	CEFACLOR	cefaclor	bacterial cell wall synthesis inhibitor		Launched	infectious disease|otolaryngology	pneumonia|skin infections|urinary tract infections|respiratory tract infections|tonsillitis|pharyngitis
P101695	15A	M14	6_SPECS	CBK227791	BJ1895574	97.8276	118.605	LY288513	LY288513	CCK receptor antagonist	CCKBR	Preclinical
P101695	15A	F22	6_SPECS	CBK041896	BJ1898353	104.792	118.595	Penicillamine (Cuprimine)	penicillamine-(D)	chelating agent		Launched	metabolism|rheumatology|nephrology	Wilson's disease|rheumatoid arthritis|cystinuria
P101668	6A	H22	6_SPECS	CBK308082	BJ1896225	97.0127	118.577	CBiPES	CBiPES	glutamate receptor positive allosteric modulator	GRM2	Preclinical
P101692	14A	D04	6_SPECS	CBK308736	BJ1897132	93.0768	118.548	Gonadorelin (acetate)	gonadorelin	gonadotropin releasing factor hormone receptor agonist	GNRHR	Launched	obstetrics/gynecology	cystic ovaries|reproductive synchrony
P101689	13A	G20	6_SPECS	CBK200872	BJ1896750	95.8363	118.542	Halofantrine·HCl	halofantrine	antimalarial agent	KCNN4	Launched	infectious disease	malaria
P101686	12A	C22	6_SPECS	CBK307891	BJ1895447	84.4077	118.481	BURAMATE	buramate	antiepileptic		Preclinical
P101689	13A	B10	6_SPECS	CBK289775	BJ1896905	95.6222	118.432	Nordihydroguaiaretic acid	masoprocol	lipoxygenase inhibitor	ALOX5	Launched	dermatology	actinic keratosis (AK)
P101692	14A	L04	6_SPECS	CBK308530	BJ1896845	88.5655	118.431	(E)-5-(2-Bromovinyl)-2'-deoxyuridine	brivudine	DNA directed DNA polymerase inhibitor		Launched	infectious disease	shingles
P101656	2A	M21	6_SPECS	CBK015918	BJ1894867	112.146	118.419	ALBUTEROL	albuterol	adrenergic receptor agonist	ADRB2	Launched	pulmonary	asthma
P101671	7A	H20	6_SPECS	CBK200924	BJ1898008	93.7622	118.407	tridihexethyl	tridihexethyl	acetylcholine receptor antagonist		Launched	gastroenterology|ophthalmology	peptic ulcer disease (PUD)|nystagmus
P101665	5A	N04	6_SPECS	CBK308943	BJ1897395	94.9686	118.405	Encenicline hydrochloride	EVP-6124	acetylcholine receptor agonist	CHRNA7	Phase 3
P101692	14A	K10	6_SPECS	CBK308068	BJ1896202	88.7728	118.395	pifithrin-cyclic	pifithrin-cyclic	TP53 inhibitor	TP53	Preclinical
P101680	10A	G13	6_SPECS	CBK290561	BJ1898282	86.0076	118.392	GSK429286A	GSK429286A	rho associated kinase inhibitor	ROCK1	Preclinical
P101674	8A	G16	6_SPECS	CBK308512	BJ1896807	99.8257	118.389	chloroxoquinoline	chloroxoquinoline			Launched
P101674	8A	L21	6_SPECS	CBK308331	BJ1896528	96.4976	118.363	TC-E-5002	TC-E-5002	histone demethylase inhibitor	KDM2A|KDM4A|KDM4C|KDM5A|KDM6A|KDM7A|PHF8	Preclinical
P101686	12A	E14	6_SPECS	CBK308504	BJ1896798	86.6381	118.354	apraclonidine	apraclonidine	adrenergic receptor agonist	ADRA1A|ADRA2A|ADRA2B|ADRA2C	Launched	ophthalmology	glaucoma|intraocular pressure
P101665	5A	G18	6_SPECS	CBK308405	BJ1896622	103.789	118.349	RQ-00203078	RQ-00203078	transient receptor potential channel antagonist	TRPM8	Preclinical
P101677	9A	O10	6_SPECS	CBK200995	BJ1898371	115.766	118.326	Pramipexole dihydrochloride monohydrate	pramipexole	dopamine receptor agonist	ADRA2A|ADRA2B|ADRA2C|DRD1|DRD2|DRD3|DRD4|DRD5|HTR1A|HTR1B|HTR1D|HTR2A|HTR2B|HTR2C	Launched	neurology/psychiatry	Parkinson's Disease
P101686	12A	F18	6_SPECS	CBK041629	BJ1897934	94.3189	118.31	(-)-Eburnamonine	vinburnine	adrenergic receptor antagonist	CHRM1|CHRM2|CHRM3|CHRM4	Launched	neurology/psychiatry	stroke
P101686	12A	B04	6_SPECS	CBK308165	BJ1896330	102.591	118.262	D-Pinitol	pinitol	gamma secretase inhibitor		Phase 2
P101674	8A	B03	6_SPECS	CBK041690	BJ1895159	97.4714	118.26	NIMESULIDE	nimesulide	cyclooxygenase inhibitor	LTF|PLA2G2E|PTGS1|PTGS2	Launched	rheumatology|obstetrics/gynecology	osteoarthritis|menstrual pain
P101695	15A	D04	6_SPECS	CBK290122	BJ1895777	108.974	118.258	INCA-6	INCA-6	calcineurin inhibitor	NFATC1	Preclinical
P101692	14A	C21	6_SPECS	CBK309314	BJ1897895	93.1917	118.231	valethamate	valethamate	acetylcholine receptor antagonist	CHRM1|CHRM4|CHRM5	Launched	obstetrics/gynecology	labor induction
P101686	12A	O21	6_SPECS	CBK041888	BJ1894775	88.5073	118.202	QUININE
P101692	14A	K19	6_SPECS	CBK040956	BJ1894141	94.5163	118.195	FGIN-1-43	FGIN-1-43	benzodiazepine receptor agonist	TSPO	Preclinical
P101686	12A	D21	6_SPECS	CBK309623	BJ1899127	92.1643	118.176	enisamium-iodide	enisamium-iodide			Launched
P101683	11A	G22	6_SPECS	CBK011742	BJ1895416	108.397	118.174	RILUZOLE	riluzole	glutamate inhibitor	KCNK10|KCNK2|KCNK4|KCNN4|SCN10A|SCN11A|SCN1A|SCN2A|SCN3A|SCN4A|SCN5A|SCN7A|SCN8A|SCN9A|SLC7A11	Launched	neurology/psychiatry	amyotrophic lateral sclerosis (ALS)
P101671	7A	H23	6_SPECS	CBK307959	BJ1895742	93.558	118.167	YM-58483	YM-58483	calcium channel blocker	TRPC3|TRPC5|TRPM4	Preclinical
P101656	2A	H03	6_SPECS	CBK042158	BJ1894680	90.137	118.096	MECLIZINE HYDROCHLORIDE	meclizine	constitutive androstane receptor (CAR) agonist	NR1I3	Launched	gastroenterology|neurology/psychiatry	nausea|vomiting|motion sickness
P101656	2A	O12	6_SPECS	CBK041911	BJ1894711	109.567	118.081	NIACIN	niacin	NAD precursor|vitamin B	DGAT2|HCAR1|HCAR2|HCAR3|NNMT|QPRT	Launched	endocrinology	hypertriglyceridemia
P101680	10A	O16	6_SPECS	CBK307923	BJ1895541	108.404	118.057	METHYLPHENIDATE HYDROCHLORIDE	methylphenidate
P101704	18A	G19	6_SPECS	CBK290309	BJ1896150	80.0377	118.018	SU3327	SU3327	JNK inhibitor	MAPK8	Preclinical
P101656	2A	L05	6_SPECS	CBK011688P	BJ1894598	101.004	118.017	DIMENHYDRINATE	dimenhydrinate	histamine receptor antagonist	HRH1	Launched	neurology/psychiatry|gastroenterology	motion sickness|nausea|vomiting
P101668	6A	L20	6_SPECS	CBK041261	BJ1894473	114.062	118.006	BMS-182874	BMS-182874	endothelin receptor antagonist	EDNRA	Phase 2
P101704	18A	H18	6_SPECS	CBK307871	BJ1895385	93.3841	117.994	TRANDOLAPRIL	trandolapril	angiotensin converting enzyme inhibitor	ACE	Launched	cardiology	hypertension|myocardial infarction
P101665	5A	L21	6_SPECS	CBK309183	BJ1897708	100.864	117.951	Alvimopan (monohydrate)	alvimopan	opioid receptor antagonist	OPRD1|OPRK1|OPRM1	Launched	gastroenterology	postoperative ileus
P101692	14A	D12	6_SPECS	CBK309362	BJ1897955	96.3378	117.943	propylhexedrine	propylhexedrine	adrenergic receptor agonist		Launched	otolaryngology|endocrinology|allergy	nasal congestion|fever|allergic rhinitis
P101701	17A	I10	6_SPECS	CBK288327	BJ1898439	41.1709	117.938	AZ 960	AZ960	JAK inhibitor	JAK2	Preclinical
P101653	1A	G11	6_SPECS	CBK016719	BJ1894557	60.0626	117.926	CICLOPIROX OLAMINE	ciclopirox	membrane integrity inhibitor	ATP1A1	Launched	infectious disease	onychomycosis
P101677	9A	I06	6_SPECS	CBK309665	BJ1899178	109.355	117.914	mercaptosuccinic-acid	mercaptosuccinic-acid			Launched
P101698	16A	E03	6_SPECS	CBK041254	BJ1894458	102.2	117.913	SDM25N	SDM25N	opioid receptor antagonist	OPRD1	Preclinical
P101701	17A	G10	6_SPECS	CBK290628	BJ1898522	99.4953	117.886	Biochanin A (4-Methylgenistein)	4-methylgenistein	protein tyrosine kinase inhibitor	CYP19A1|ESRRA|ESRRB|ESRRG|FASN	Preclinical
P101692	14A	M22	6_SPECS	CBK290334	BJ1895633	90.5415	117.885	SCH-28080	SCH-28080	ATPase inhibitor	ATP4A	Phase 1
P101701	17A	E04	6_SPECS	CBK290744	BJ1898611	97.0811	117.874	CAY10505	CAY10505	PI3K inhibitor	PIK3CG	Preclinical
P101692	14A	H03	6_SPECS	CBK308552	BJ1897918	90.3043	117.861	cis-exo-camphanediol-2,3	cis-exo-camphanediol-23	nitric oxide stimulant	NOS3	Phase 1
P101680	10A	G04	6_SPECS	CBK041520	BJ1898846	97.4278	117.853	Picrotoxinin	picrotoxinin	GABA receptor antagonist	GLRA1|GLRA2|GLRA3|GLRB|HTR3A|HTR3B	Preclinical
P101674	8A	D15	6_SPECS	CBK309635	BJ1899141	101.859	117.832	nuclomedone	nuclomedone	immunosuppressant		Phase 3
P101671	7A	K09	6_SPECS	CBK011739	BJ1895605	92.7467	117.819	alprostadil
P101674	8A	K08	6_SPECS	CBK309743	BJ1899263	98.5329	117.787	succinic acid	succinic-acid		ALDH5A1|ASPH|BBOX1|HSD17B6|OXCT1|OXCT2|P3H1|P3H2|P3H3|P4HA1|P4HA2|PLOD1|PLOD3|SDHA|SDHB|SDHC|SDHD|SLC13A1|SLC13A2|SLC13A3|SLC25A10|SUCLA2|SUCLG1|SUCLG2|SUCNR1|TMLHE	Launched
P101656	2A	M16	6_SPECS	CBK042166	BJ1894979	104.329	117.756	FOSCARNET SODIUM	foscarnet	DNA polymerase inhibitor		Launched	infectious disease	cytomegalovirus retinitis|acquired immunodeficiency syndrome (AIDS)|virus herpes simplex (HSV)
P101674	8A	L13	6_SPECS	CBK307944	BJ1895660	95.4441	117.75	darglitazone	darglitazone	PPAR receptor antagonist	PPARG	Phase 2
P101653	1A	H22	6_SPECS	CBK040848	BJ1894040	119.799	117.742	N-acetyltryptamine	N-acetyltryptamine	melatonin receptor agonist		Preclinical
P101680	10A	O12	6_SPECS	CBK200588	BJ1895369	104.521	117.724	OLMESARTAN MEDOXOMIL	olmesartan-medoxomil	angiotensin receptor antagonist	AGTR1	Launched	cardiology	hypertension
P101659	3A	C17	6_SPECS	CBK041919	BJ1894721	94.6721	117.72	NORTRIPTYLINE HYDROCHLORIDE	nortriptyline	tricyclic antidepressant	ADRA1A|ADRA1B|ADRA1D|ADRA2A|ADRA2B|ADRA2C|ADRB1|ADRB2|ADRB3|CHRM1|CHRM2|CHRM3|CHRM4|CHRM5|DRD2|HRH1|HTR1A|HTR2A|HTR2C|HTR6|KCNJ10|PGRMC1|SIGMAR1|SLC6A2|SLC6A4	Launched	neurology/psychiatry	depression
P101668	6A	D11	6_SPECS	CBK040968	BJ1894153	110.469	117.716	anpirtoline	anpirtoline	serotonin receptor agonist	HTR1B	Phase 1
P101686	12A	B11	6_SPECS	CBK291083	BJ1895421	95.0243	117.703	CEFPROZIL	cefprozil	bacterial cell wall synthesis inhibitor		Launched	otolaryngology|infectious disease|pulmonary	pharyngitis|tonsillitis|otitis|sinusitis|respiratory tract infections|skin infections|bronchitis
P101656	2A	I16	6_SPECS	CBK041539	BJ1894937	111.862	117.703	PRAMOXINE HYDROCHLORIDE	pramoxine	topical anesthetic		Launched	dermatology	corticosteroid-responsive dermatoses
P101677	9A	L20	6_SPECS	CBK309484	BJ1898875	116.421	117.682	Pinometostat (EPZ5676)	EPZ-5676	histone lysine methyltransferase inhibitor	DOT1L	Phase 1
P101692	14A	H07	6_SPECS	CBK309029	BJ1897502	105.022	117.662	Micafungin (sodium)	micafungin	fungal 13-beta-D-glucan synthase inhibitor		Launched	infectious disease	candidemia|peritonitis|esophageal candidiasis
P101686	12A	B22	6_SPECS	CBK290162	BJ1895529	85.0599	117.65	PRAVASTATIN SODIUM
P101701	17A	H03	6_SPECS	CBK293863	BJ1898885	26.6068	117.585	AZD3463	AZD3463	ALK tyrosine kinase receptor inhibitor|insulin growth factor receptor inhibitor	ALK|IGF1R	Preclinical
P101686	12A	L14	6_SPECS	CBK309657	BJ1899168	90.5501	117.573	Liquiritigenin	MF-101	estrogen receptor agonist	CYP19A1|XDH	Phase 3
P101668	6A	M16	6_SPECS	CBK308020	BJ1896060	104.325	117.561	robalzotan	robalzotan	serotonin receptor antagonist	HTR1A	Phase 2
P101698	16A	C05	6_SPECS	CBK290009	BJ1896207	86.7674	117.54	eletriptan	eletriptan	serotonin receptor agonist	HTR1A|HTR1B|HTR1D|HTR1E|HTR1F|HTR2B|HTR7	Launched	neurology/psychiatry	migraine headache
P101686	12A	F21	6_SPECS	CBK011671	BJ1894900	84.6846	117.533	FLUTAMIDE	flutamide	androgen receptor antagonist	AHR|AR	Launched	oncology	prostate cancer
P101656	2A	J14	6_SPECS	CBK041575	BJ1894968	106.133	117.527	ENALAPRIL MALEATE	enalapril	angiotensin converting enzyme inhibitor	ACE	Launched	cardiology	hypertension|congestive heart failure|left ventricular systolic dysfunction (LVSD)
P101674	8A	I11	6_SPECS	CBK290042	BJ1894263	101.024	117.521	L-655240	L-655240	thromboxane receptor antagonist	PTGES	Phase 1
P101677	9A	F22	6_SPECS	CBK309638	BJ1899144	44.8678	117.505	6,7-Dihydroxy-1-(4-Hydroxybenzyl)-1,2,3,4-tetrahydroisoquinoline Hydrochloride	higenamine	adrenergic receptor agonist	ADRB2	Phase 1
P101692	14A	F04	6_SPECS	CBK309076	BJ1897564	77.2248	117.477	Desmopressin (Acetate)	desmopressin-acetate	vasopressin receptor agonist	AVPR1A|AVPR1B|AVPR2|OXTR	Launched	endocrinology|urology	central diabetes insipidus|nocturnal enuresis
P101656	2A	H15	6_SPECS	CBK041565	BJ1894958	78.4524	117.429	FLUNISOLIDE	flunisolide	cytochrome P450 inhibitor	NR3C1	Launched	allergy	allergic rhinitis
P101668	6A	K12	6_SPECS	CBK307749	BJ1894384	99.6102	117.395	GR-159897	GR-159897	tachykinin antagonist	TAC1|TACR2	Preclinical
P101686	12A	O11	6_SPECS	CBK041512	BJ1894907	108.685	117.385	ETODOLAC	etodolac	cyclooxygenase inhibitor	PTGS2	Launched	rheumatology	osteoarthritis|rheumatoid arthritis
P101689	13A	N22	6_SPECS	CBK041783	BJ1895256	93.7376	117.377	MORANTEL CITRATE	morantel	acetylcholine receptor agonist		Launched	infectious disease	tapeworm
P101668	6A	L22	6_SPECS	CBK308076	BJ1896218	111.579	117.343	TCS-2314	TCS-2314	integrin inhibitor	ITGA4|ITGB1	Preclinical
P101674	8A	D13	6_SPECS	CBK309628	BJ1899132	99.4733	117.34	neo-gilurytmal	neo-gilurytmal			Launched	cardiology	cardiac arrythmia
P101686	12A	N03	6_SPECS	CBK290374	BJ1896967	97.8119	117.324	Tetradecylthioacetic acid	tetradecylthioacetic-acid	lipid peroxidase inhibitor		Phase 2
P101674	8A	B05	6_SPECS	CBK293620	BJ1895103	97.124	117.32	THREONINE (dl)	aminohydroxybutyric-acid			Launched	neurology/psychiatry	epilepsy
P101659	3A	J05	6_SPECS	CBK308671	BJ1897042	35.804	117.317	Ixazomib citrate	MLN9708	proteasome inhibitor		Phase 3
P101695	15A	E18	6_SPECS	CBK309406	BJ1898109	100.087	117.242	1-(2-Hydroxyethyl)-1-methylguanidine dihydrogen phosphate	creatinol-phosphate			Launched
P101656	2A	M18	6_SPECS	CBK012020	BJ1894912	104.497	117.237	FLUFENAMIC ACID	flufenamic-acid	chloride channel blocker	AKR1C3|ANO1|AR|GJA1|GJA10|GJA3|GJA4|GJA5|GJA8|GJA9|GJB1|GJB2|GJB3|GJB4|GJB5|GJB6|GJB7|GJC1|GJC2|GJC3|GJD2|GJD3|GJD4|GJE1|PANX1|PANX2|PANX3|PKD2L1|PTGS1|PTGS2|TRPC5|TRPM2|TRPM5	Preclinical
P101680	10A	O08	6_SPECS	CBK011691	BJ1895829	113.51	117.19	CHLORMEZANONE	chlormezanone	GABA receptor modulator	GABRA1	Withdrawn
P101656	2A	D18	6_SPECS	CBK041027	BJ1894201	94.4538	117.185	ICI-192605	ICI-192605	thromboxane receptor antagonist	TBXA2R	Phase 2
P101686	12A	G14	6_SPECS	CBK308502	BJ1896796	88.0255	117.168	fexinidazole	fexinidazole			Phase 3
P101698	16A	H15	6_SPECS	CBK289926	BJ1896316	92.3385	117.168	FH-535	FH-535	PPAR receptor antagonist|WNT signaling inhibitor	PPARD|PPARG	Preclinical
P101692	14A	G03	6_SPECS	CBK309645	BJ1899155	93.6152	117.164	bicyclol	bicyclol	NFkB pathway inhibitor	HSPA1A|HSPB1	Launched	infectious disease	hepatitis B|hepatitis C
P101662	4A	G20	6_SPECS	CBK308731	BJ1897126	96.8536	117.152	TBA-354	TBA-354			Phase 1
P101686	12A	K19	6_SPECS	CBK308507	BJ1896801	86.8589	117.15	S-methylcysteine	S-methylcysteine		CTSD|MGMT	Phase 1
P101674	8A	K16	6_SPECS	CBK309681	BJ1899196	99.5263	117.145	mabuprofen	mabuprofen	cyclooxygenase inhibitor		Launched	neurology/psychiatry	pain relief
P101686	12A	J14	6_SPECS	CBK041892	BJ1894777	88.3868	117.139	RESORCINOL	resorcinol	phosphodiesterase inhibitor	CA12|CA14|CA2|PTGS1	Launched	dermatology	acne vulgaris (AV)|eczema|psoriasis|seborrheic dermatitis
P101707	19A	E13	6_SPECS	CBK290903	BJ1898717	97.9604	117.126	SB-742457	SB-742457	serotonin receptor antagonist	HTR6	Phase 3
P101668	6A	L18	6_SPECS	CBK290914	BJ1896376	105.747	117.124	ML161	ML161	protease-activated receptor inhibitor		Preclinical
P101677	9A	G23	6_SPECS	CBK308505	BJ1896799	104.264	117.113	5-Hydroxy-1H-imidazole-4-carboxamide	SM-108			Phase 2
P101677	9A	D11	6_SPECS	CBK290241	BJ1895953	108.28	117.091	WAY-213613	WAY-213613	glutamate inhibitor	SLC1A2	Preclinical
P101662	4A	L20	6_SPECS	CBK290329	BJ1896827	106.659	117.083	nafadotride	nafadotride	dopamine receptor antagonist	DRD2|DRD3|HTR1A	Preclinical
P101668	6A	D15	6_SPECS	CBK308110	BJ1896261	101.163	117.082	TMN-355	TMN-355	cyclophilin inhibitor	PPIA	Preclinical
P101683	11A	G15	6_SPECS	CBK041607	BJ1895001	96.1174	117.082	PROADIFEN HYDROCHLORIDE	proadifen	nitric oxide synthase inhibitor	NOS1	Preclinical
P101674	8A	N19	6_SPECS	CBK308590	BJ1896931	100.32	117.068	tenilsetam	tenilsetam	AGE inhibitor		Phase 3
P101689	13A	L04	6_SPECS	CBK011697	BJ1895258	80.9463	117.06	PERPHENAZINE	perphenazine	dopamine receptor antagonist	CALM1|DRD1|DRD2|HRH1|HTR2A|HTR2C|HTR6|HTR7	Launched	neurology/psychiatry|gastroenterology	schizophrenia|nausea|vomiting
P101671	7A	F20	6_SPECS	CBK308352	BJ1896554	95.4212	117.02	S-07662	S-07662	CAR antagonist	NR1I3	Preclinical
P101692	14A	B16	6_SPECS	CBK309313	BJ1897894	82.0636	117.019	chlorphenesin	chlorphenesin	muscle relaxant		Launched	neurology/psychiatry	muscle relaxant|sedative
P101692	14A	D09	6_SPECS	CBK041757	BJ1895225	96.347	117.017	BUPIVACAINE HYDROCHLORIDE	bupivacaine	sodium channel blocker	KCNA5|SCN10A	Launched	neurology/psychiatry	peripheral nerve block|caudal epidural block|lumbar epidural block
P101668	6A	F12	6_SPECS	CBK290475	BJ1895802	105.388	116.989	ABT-724	ABT-724	dopamine receptor agonist	DRD4	Phase 2
P101680	10A	J03	6_SPECS	CBK291075	BJ1898708	96.1057	116.97	IEM 1754 dihydrobroMide	IEM1754	glutamate receptor antagonist	GRIA1	Preclinical
P101665	5A	G22	6_SPECS	CBK309072	BJ1897558	94.744	116.931	Dofequidar (fumarate)	dofequidar	MRP inhibitor|P glycoprotein inhibitor	ABCB1	Phase 3
P101671	7A	F11	6_SPECS	CBK027966	BJ1895128	101.228	116.89	BROMHEXINE HYDROCHLORIDE	bromhexine	mucolytic agent		Launched	pulmonary	chest congestion
P101683	11A	E14	6_SPECS	CBK200867	BJ1895451	102.871	116.869	FLUCYTOSINE	flucytosine	other antifungal	DNMT1	Launched	infectious disease	bacterial septicemia|endocarditis|urinary tract infections|meningitis
P101674	8A	F09	6_SPECS	CBK307811	BJ1895091	94.5084	116.858	CINTRIAMIDE	cintriamide			Preclinical
P101695	15A	C21	6_SPECS	CBK000155	BJ1894240	93.3586	116.841	BRL-37344	BRL-37344	adrenergic receptor agonist	ADRB1|ADRB2|ADRB3	Phase 2
P101689	13A	N08	6_SPECS	CBK308710	BJ1897102	67.2605	116.834	Ozanimod	ozanimod	sphingosine 1-phosphate receptor agonist	S1PR1	Phase 3
P101680	10A	M22	6_SPECS	CBK176259	BJ1898144	79.3303	116.803	Imatinib Mesylate (STI571)	imatinib	Bcr-Abl kinase inhibitor|KIT inhibitor|PDGFR tyrosine kinase receptor inhibitor	ABL1|CSF1R|DDR1|KIT|NTRK1|PDGFRA|PDGFRB|RET	Launched	hematologic malignancy|oncology	chronic myeloid leukemia (CML)|acute lymphoblastic leukemia (ALL)|myelodysplastic diseases (MDS)|aggressive systemic mastocytosis (ASM)|hypereosinophilic syndrome (HES)|chronic eosinophilic leukemia (CEL)|dermatofibrosarcoma protuberans (DFSP)|gastrointestinal stromal tumors (GIST)
P101692	14A	B12	6_SPECS	CBK024692	BJ1895199	82.8716	116.772	NITRENDIPINE	nitrendipine	calcium channel blocker	CACNA1D|CACNA2D1|KCNN4	Launched	cardiology	hypertension
P101653	1A	N19	6_SPECS	CBK040951	BJ1896826	122.842	116.762	thioperamide	thioperamide	histamine receptor antagonist	HRH3|HRH4	Preclinical
P101701	17A	K06	6_SPECS	CBK309494	BJ1898901	107.197	116.738	IU1	IU1	ubiquitin C-terminal hydrolase inhibitor	USP14	Preclinical
P101674	8A	F23	6_SPECS	CBK308406	BJ1896623	72.5721	116.723	SPP-86	SPP-86
P101707	19A	E06	6_SPECS	CBK293857	BJ1898913	86.342	116.717	10058-F4	10058-F4	c-Myc inhibitor		Preclinical
P101665	5A	I19	6_SPECS	CBK308793	BJ1897202	114.108	116.671	Oseltamivir (acid)	oseltamivir-carboxylate	neuraminidase inhibitor		Launched	infectious disease	influenza A virus infection
P101659	3A	C07	6_SPECS	CBK011699	BJ1894933	82.0706	116.652	PIMOZIDE	pimozide	dopamine receptor antagonist	CACNA1I|CALM1|DRD1|DRD2|DRD3|DRD4|DRD5|HRH1|HTR1A|HTR2A|KCNA10|KCNH2	Launched	neurology/psychiatry	Tourette's disorder
P101671	7A	O07	6_SPECS	CBK201110	BJ1898076	85.4945	116.648	BP-897	BP-897	dopamine receptor agonist	ADRA1A|ADRA1D|ADRA2A|DRD1|DRD2|DRD3|DRD4|HTR1A|HTR2B	Phase 2
P101692	14A	O19	6_SPECS	CBK293575	BJ1896039	81.5984	116.641	2-chloroadenosine	2-chloroadenosine	adenosine receptor agonist	ADORA1|ADORA2A|ADORA2B	Preclinical
P101692	14A	L22	6_SPECS	CBK308154	BJ1896317	96.5249	116.638	Ro-67-7476	Ro-67-7476	glutamate receptor positive allosteric modulator	GRM1	Preclinical
P101692	14A	D21	6_SPECS	CBK012091	BJ1896652	89.409	116.635	naringeninic-acid	naringeninic-acid		HCAR2|PTGR1	Phase 1
P101692	14A	C09	6_SPECS	CBK008271	BJ1898064	90.6504	116.632	hydroxytacrine-maleate-(r,s)	hydroxytacrine-maleate-(rs)
P101680	10A	H20	6_SPECS	CBK290795	BJ1898645	107.398	116.616	Anacetrapib (MK-0859)	anacetrapib	cholesteryl ester transfer protein inhibitor	CETP	Phase 3
P101671	7A	F23	6_SPECS	CBK290167	BJ1895846	92.3004	116.616	apafant	apafant	platelet activating factor receptor antagonist	PTAFR	Phase 3
P101674	8A	L15	6_SPECS	CBK307742	BJ1894319	95.903	116.604	delphinidin	delphinidin	membrane permeability inhibitor	GLO1	Phase 2
P101686	12A	L09	6_SPECS	CBK016289	BJ1894524	96.9664	116.604	BENZTHIAZIDE	benzthiazide	carbonic anhydrase inhibitor	CA2	Launched	cardiology	hypertension|edema
P101656	2A	I10	6_SPECS	CBK011692	BJ1894645	106.813	116.579	HALOPERIDOL	haloperidol	dopamine receptor antagonist	DRD1|DRD2|DRD3|DRD4|DRD5|GRIN2B|HRH1|HTR1A|HTR1D|HTR2A|HTR2B|HTR7|KCNH1	Launched	neurology/psychiatry	schizophrenia|Tourette's disorder
P101692	14A	G09	6_SPECS	CBK308750	BJ1897150	96.6271	116.565	PDE10-IN-1	PDE10-IN-1	phosphodiesterase inhibitor	PDE10A	Preclinical
P101692	14A	M06	6_SPECS	CBK230144	BJ1898576	93.7829	116.555	Ribitol (Adonitol)	ribitol			Preclinical
P101671	7A	D10	6_SPECS	CBK290283	BJ1896095	91.6197	116.526	WAY-200070	WAY-200070	estrogen receptor agonist	ERBB2|ERBB3|ERBB4|ESR2	Preclinical
P101692	14A	K15	6_SPECS	CBK309736	BJ1899255	95.6814	116.511	centazolone	centazolone	monoamine oxidase inhibitor		Phase 1
P101665	5A	L23	6_SPECS	CBK290526	BJ1897554	110.848	116.502	Flupirtine (Maleate)	flupirtine	glutamate receptor antagonist	ADRA2A|KCNQ1|KCNQ2	Launched	neurology/psychiatry	pain relief
P101689	13A	O17	6_SPECS	CBK309387	BJ1897981	101.238	116.494	cloranolol	cloranolol	adrenergic receptor antagonist	ADRB1|ADRB2|ADRB3	Launched	cardiology	hypertension
P101653	1A	K23	6_SPECS	CBK308319	BJ1896513	111.461	116.489	BIO-5192	BIO-5192	integrin inhibitor	ITGA4|ITGB1	Preclinical
P101704	18A	H20	6_SPECS	CBK200976	BJ1895370	106.314	116.48	CEFDINIR	cefdinir	bacterial cell wall synthesis inhibitor	MPO	Launched	infectious disease|otolaryngology|pulmonary	pneumonia|tonsillitis|pharyngitis|bronchitis|skin infections|otitis|sinusitis
P101680	10A	E03	6_SPECS	CBK200622	BJ1898843	97.2637	116.452	nalmefene hydrochloride	nalmefene	opioid receptor antagonist	OPRD1|OPRK1|OPRM1	Launched	pulmonary	respiratory depression
P101656	2A	G03	6_SPECS	CBK015484	BJ1894798	102.054	116.45	SULFATHIAZOLE	sulfathiazole	dihydropteroate synthase inhibitor		Launched	infectious disease	gram-negative bacterial infections|gram-positive bacterial infections
P101671	7A	E22	6_SPECS	CBK290262	BJ1895986	78.4326	116.44	PQ-401	PQ-401	IGF-1 inhibitor	IGF1R	Preclinical
P101677	9A	H04	6_SPECS	CBK291496	BJ1896921	76.2878	116.42	picolinic-acid	picolinic-acid	chelating agent		Phase 2
P101698	16A	G18	6_SPECS	CBK293655	BJ1896787	108.051	116.415	P1,P4-DI(adenosine-5')tetraphosphate ammonium salt	diadenosine-tetraphosphate	adenosine kinase inhibitor	P2RY13|P2RY2	Phase 1
P101704	18A	J20	6_SPECS	CBK307846	BJ1895293	95.8704	116.414	CYSTEAMINE HYDROCHLORIDE	cysteamine	tissue transglutaminase inhibitor	NPY2R|SST	Launched	metabolism	cystinosis
P101698	16A	G07	6_SPECS	CBK308879	BJ1897315	102.38	116.409	Teneligliptin	teneligliptin	dipeptidyl peptidase inhibitor	DPP4	Launched	endocrinology	diabetes mellitus
P101692	14A	C13	6_SPECS	CBK041724	BJ1895191	86.5799	116.332	EXALAMIDE	exalamide	membrane permeability inhibitor		Launched
P101686	12A	L07	6_SPECS	CBK309754	BJ1899277	93.235	116.329	etilevodopa	etilevodopa	dopamine receptor agonist	DRD3	Phase 3
P101698	16A	O19	6_SPECS	CBK290441	BJ1895572	101.375	116.313	5-iodo-A-85380	5-iodo-A-85380	acetylcholine receptor agonist		Phase 2
P101668	6A	C18	6_SPECS	CBK040862	BJ1894048	106.766	116.292	beta-CCB	beta-CCB	benzodiazepine receptor ligand	GABRA1|GABRG2	Launched
P101683	11A	F07	6_SPECS	CBK011648	BJ1895515	90.8082	116.274	IDEBENONE	idebenone	calcium channel modulator		Launched	neurology/psychiatry|ophthalmology	Alzheimer's disease|Friedreich's ataxia|Leber hereditary optic neuropathy (LHON)
P101674	8A	F17	6_SPECS	CBK309411	BJ1898114	99.205	116.271	glutathione-monoisopropyl-ester	glutathione-monoisopropyl-ester	lipid peroxidase inhibitor		Phase 2
P101677	9A	E08	6_SPECS	CBK307943	BJ1895647	104.473	116.27	tecalcet	tecalcet	calcium-sensing receptor agonist	CASR	Phase 2
P101701	17A	O19	6_SPECS	CBK290684	BJ1898477	96.7409	116.27	Fisetin (Fustel)	fisetin	Aurora kinase inhibitor	CDK6|FASN	Preclinical
P101656	2A	F19	6_SPECS	CBK307806	BJ1895075	105.785	116.246	AMLEXANOX	amlexanox	histamine receptor modulator	FGF1|IL3|PDE4A|PDE4B|PDE4C|PDE4D|S100A12|S100A13	Launched	dental|pulmonary|ophthalmology|allergy	aphthous ulcers|asthma|conjunctivitis|allergic rhinitis
P101677	9A	H19	6_SPECS	CBK040888	BJ1894074	107.056	116.234	nitrocaramiphen	nitrocaramiphen	cholinergic receptor antagonist	CHRM1	Preclinical
P101704	18A	J04	6_SPECS	CBK278106	BJ1898880	98.9133	116.22	UNC1215	UNC1215	L3MBTL antagonist	L3MBTL3	Preclinical
P101695	15A	E23	6_SPECS	CBK308776	BJ1897179	41.6935	116.215	Dubermatinib	TP-0903	AXL kinase inhibitor	AXL	Phase 1/Phase 2
P101686	12A	M09	6_SPECS	CBK042117	BJ1894528	92.3789	116.205	BISACODYL	bisacodyl	laxative		Launched	gastroenterology	constipation
P101659	3A	H18	6_SPECS	CBK041548	BJ1894947	111.085	116.151	SULPIRIDE (S [-])	sulpiride	dopamine receptor antagonist		Launched	neurology/psychiatry	schizophrenia
P101707	19A	H05	6_SPECS	CBK293877	BJ1898955	94.7753	116.147	TAK-632	TAK-632	RAF inhibitor	BRAF	Preclinical
P101674	8A	O18	6_SPECS	CBK309710	BJ1899226	93.1351	116.138	caracemide	caracemide	ribonucleotide reductase inhibitor	RRM1	Phase 2
P101662	4A	C04	6_SPECS	CBK308790	BJ1897197	91.0551	116.125	Nepicastat (hydrochloride)	nepicastat	dopamine beta hydroxylase inhibitor	DBH	Phase 2
P101695	15A	F04	6_SPECS	CBK041330	BJ1894236	106.361	116.116	immepip	immepip	histamine receptor agonist	HRH3|HRH4	Preclinical
P101656	2A	H04	6_SPECS	CBK041901	BJ1894746	92.907	116.096	L-PHENYLEPHRINE HYDROCHLORIDE	phenylephrine	adrenergic receptor agonist	ADRA1A|ADRA1B|ADRA1D	Launched	otolaryngology|gastroenterology|cardiology	nasal congestion|hemorrhoids|hypotension
P101671	7A	B20	6_SPECS	CBK040866	BJ1894054	97.2017	116.087	YS-035	YS-035	calcium channel blocker		Preclinical
P101671	7A	F10	6_SPECS	CBK041688	BJ1895157	89.3718	116.083	METHAPYRILENE HYDROCHLORIDE	methapyrilene	histamine receptor antagonist	HRH1	Withdrawn
P101695	15A	O07	6_SPECS	CBK307936	BJ1896813	106.441	116.058	Zilpaterol·HCl	RU-42173	adrenergic receptor agonist	ADRB2	Phase 2
P101680	10A	B12	6_SPECS	CBK309764	BJ1897749	97.8879	116.054	Tocofersolan	tocofersolan	antioxidant		Launched	cardiology	cerebral cholesterosis
P101659	3A	L20	6_SPECS	CBK308676	BJ1897050	106.457	116.036	Sarpogrelate (hydrochloride)	sarpogrelate	serotonin receptor antagonist	HTR2A|HTR2B|HTR2C	Launched	endocrinology|cardiology|rheumatology	diabetes mellitus|angina pectoris|Raynaud's disease|atherosclerosis|Buerger's disease
P101671	7A	L07	6_SPECS	CBK308360	BJ1896566	101.902	116.035	CCG-1423	CCG-1423	apoptosis stimulant	RHOC|SRF	Preclinical
P101701	17A	B18	6_SPECS	CBK308964	BJ1897418	101.289	116.031	A-317491	A-317491	purinergic receptor antagonist	P2RX3	Preclinical
P101695	15A	D18	6_SPECS	CBK309305	BJ1897881	98.7464	116.024	Metrizoic Acid	metrizoic-acid	radiopaque medium		Launched	radiology	contrast agent
P101707	19A	E23	6_SPECS	CBK290946	BJ1898734	102.388	116.004	Evacetrapib (LY2484595)	evacetrapib	cholesteryl ester transfer protein inhibitor	CETP	Phase 3
P101692	14A	N20	6_SPECS	CBK307737	BJ1894276	87.2724	115.991	4-Phenolsulfonic acid, sodium salt dihydrate	4-phenolsulfonic-acid			Preclinical
P101659	3A	I23	6_SPECS	CBK042155	BJ1894625	98.3788	115.983	ETHAMBUTOL HYDROCHLORIDE	ethambutol	bacterial cell wall synthesis inhibitor		Launched	infectious disease	tuberculosis
P101653	1A	F19	6_SPECS	CBK308247	BJ1896427	119.16	115.921	altinicline	altinicline	nicotinic receptor agonist	CHRNA4|CHRNB2	Phase 2
P101683	11A	F13	6_SPECS	CBK200748	BJ1896732	97.2796	115.916	Acepromazine maleate	acepromazine	dopamine receptor antagonist	ADRA1A|ADRA1B|DRD1|DRD2|HTR1A|HTR2A	Launched	neurology/psychiatry	sedative
P101656	2A	J21	6_SPECS	CBK011987	BJ1894716	102.815	115.888	NOREPINEPHRINE TARTRATE	norepinephrine	adrenergic receptor agonist	ADRA1A|ADRA1B|ADRA1D|ADRA2A|ADRA2B|ADRA2C|ADRB1|ADRB2|ADRB3|PAH|SLC18A1|SLC18A2	Launched	cardiology|allergy|neurology/psychiatry	hypertension|urticaria|headache|seasonal affective disorder
P101686	12A	B05	6_SPECS	CBK291610	BJ1896662	94.1769	115.881	trans-4-Hydroxy-L-proline	L-Hydroxyproline
P101701	17A	C20	6_SPECS	CBK309259	BJ1897823	100.093	115.832	Bevirimat	bevirimat-dimeglumine	HIV capsid assembly inhibitor		Phase 2
P101686	12A	J09	6_SPECS	CBK042081	BJ1896030	99.6885	115.825	QUININE ETHYL CARBONATE	quinine-ethyl-carbonate			Launched	infectious disease	malaria
P101668	6A	C22	6_SPECS	CBK308121	BJ1896272	108.943	115.817	CP-775146	CP-775146	PPAR receptor agonist	PPARA	Preclinical
P101668	6A	K14	6_SPECS	CBK308157	BJ1896320	93.8074	115.815	TC-F-2	TC-F-2	FAAH inhibitor	FAAH	Preclinical
P101695	15A	O06	6_SPECS	CBK293613	BJ1896738	95.0189	115.81	D-Histidine	copper-histidine		SLC15A3|SLC15A4|SLC38A5	Phase 3
P101707	19A	B11	6_SPECS	CBK307860	BJ1895332	108.053	115.795	DIACETAMATE	diacetamate			Preclinical
P101674	8A	I12	6_SPECS	CBK309663	BJ1899175	108.624	115.791	malic-acid	malic-acid		PKD2L1	Launched
P101692	14A	O11	6_SPECS	CBK309473	BJ1898841	103.746	115.786	mepiroxol	mepiroxol			Preclinical
P101659	3A	G19	6_SPECS	CBK308357	BJ1896562	99.1077	115.773	1-(3-amino-2-methyl-benzyl)-4-(2-thiophen-2-yl-ethoxy)-2-pyridone	CG-400549	FABI inhibitor		Phase 2
P101674	8A	B13	6_SPECS	CBK308365	BJ1896574	95.9892	115.768	GSK-37647	GSK-37647
P101674	8A	I04	6_SPECS	CBK309708	BJ1899224	93.5177	115.751	amflutizole	amflutizole	xanthine oxidase inhibitor	XDH	Phase 2
P101662	4A	I04	6_SPECS	CBK308274	BJ1896463	100.422	115.727	SR-2211	SR-2211	retinoid receptor inverse agonist	RORC	Preclinical
P101695	15A	F20	6_SPECS	CBK307741	BJ1894308	94.2179	115.707	Sucrose octaacetate	sucrose-octaacetate			Preclinical
P101692	14A	L19	6_SPECS	CBK290364	BJ1895918	89.3739	115.692	SUN-B-8155	SUN-B-8155	calcitonin agonist	CALCR	Preclinical
P101653	1A	I20	6_SPECS	CBK041058	BJ1894217	113.083	115.654	cirazoline	cirazoline	adrenergic receptor agonist	ADRA1A	Preclinical
P101668	6A	M19	6_SPECS	CBK289918H	BJ1896120	98.2845	115.623	endo-IWR-1	endo-IWR-1	PARP inhibitor	TNKS|TNKS2	Preclinical
P101692	14A	L16	6_SPECS	CBK307735	BJ1894272	93.7354	115.586	2-Hydroxyethyl salicylate	2-hydroxyethyl-salicylate			Launched	neurology/psychiatry	pain relief
P101656	2A	G06	6_SPECS	CBK041862	BJ1894811	96.3083	115.583	TOBRAMYCIN
P101695	15A	C04	6_SPECS	CBK307733	BJ1894269	93.1328	115.574	1-Octacosanol	1-octacosanol			Phase 2
P101695	15A	O04	6_SPECS	CBK308510	BJ1896804	100.318	115.573		A-33903			Phase 2
P101674	8A	L14	6_SPECS	CBK308580	BJ1896914	95.6094	115.563	org-9768	org-9768
P101692	14A	B07	6_SPECS	CBK200727	BJ1898070	89.0987	115.548	etifenin	etifenin	renal function diagnostic agent		Preclinical
P101704	18A	I03	6_SPECS	CBK309459	BJ1898824	96.1745	115.542	Valnemulin HCl	valnemulin	bacterial 50S ribosomal subunit inhibitor		Launched	infectious disease|gastroenterology	dysentry|colitis|pneumonia
P101701	17A	D17	6_SPECS	CBK290437	BJ1898855	105.298	115.524	NXY-059 (Disufenton sodium)	NXY-059	free radical scavenger		Phase 3
P101683	11A	D11	6_SPECS	CBK016136	BJ1895012	108.929	115.502	ANISINDIONE	anisindione	vitamin K antagonist	GGCX	Launched	hematology	deep vein thrombosis (DVT)
P101668	6A	M15	6_SPECS	CBK290013	BJ1895580	95.5257	115.489	SC-560	SC-560	cyclooxygenase inhibitor	PTGS1	Preclinical
P101656	2A	L12	6_SPECS	CBK041957	BJ1894668	113.059	115.477	ISOPROPAMIDE IODIDE	isopropamide-iodide	acetylcholine receptor antagonist	CHRM3|CHRM4	Launched	gastroenterology	peptic ulcer disease (PUD)|gastrointestinal acidosis
P101686	12A	N08	6_SPECS	CBK016241	BJ1894828	94.7804	115.47	TRYPTOPHAN (L)	tryptophan	serotonin receptor partial agonist	CASR|IDO1|SLC36A1|WARS|WARS2	Launched	neurology/psychiatry|gastroenterology	anxiety|bloating|constipation|fatigue|sleeplessness
P101704	18A	I20	6_SPECS	CBK201044	BJ1895313	98.7993	115.459	MOXIFLOXACIN HYDROCHLORIDE	moxifloxacin	bacterial DNA gyrase inhibitor	TOP2A	Launched	otolaryngology|pulmonary|infectious disease	sinusitis|bronchitis|pneumonia|skin infections|intra-abdominal infections
P101683	11A	E12	6_SPECS	CBK290775	BJ1895042	104.647	115.457	PIDOTIMOD	pidotimod	interferon receptor agonist|interleukin receptor agonist		Launched	infectious disease	immune adjuvant
P101674	8A	G11	6_SPECS	CBK041856	BJ1895169	83.8335	115.457	MIDODRINE HYDROCHLORIDE	midodrine	adrenergic receptor agonist		Launched	cardiology	hypotension
P101689	13A	O12	6_SPECS	CBK308913	BJ1897352	98.5465	115.457	Fuscoside	OPC-21268	vasopressin receptor antagonist	AVPR1A|AVPR2|OXTR	Phase 1
P101686	12A	L17	6_SPECS	CBK012194	BJ1897839	94.5363	115.456	DL-Tyrosine	plovamer-acetate		TAT|TH|YARS|YARS2	Phase 2
P101701	17A	D19	6_SPECS	CBK290986	BJ1898792	100.492	115.453	Aclidinium Bromide	aclidinium	acetylcholine receptor antagonist	CHRM1|CHRM2|CHRM3|CHRM4|CHRM5	Launched	pulmonary	bronchitis|emphysema|chronic obstructive pulmonary disease (COPD)
P101656	2A	B19	6_SPECS	CBK308310	BJ1896502	99.3174	115.416	TC-G-1000	TC-G-1000	adrenergic receptor agonist	ADRA2A|ADRA2B|ADRA2C	Preclinical
P101686	12A	E16	6_SPECS	CBK175915	BJ1897927	79.1897	115.365	SDZ-201 106 (+/-)	DPI-201106	sodium channel activator	ADRB2	Phase 2
P101686	12A	K06	6_SPECS	CBK200504	BJ1894840	94.0848	115.339	AMINOPYRINE	amidopyrine	analgesic agent		Launched	dermatology	dermatitis herpetiformis (DH)
P101665	5A	D20	6_SPECS	CBK041285	BJ1894086	94.9814	115.315	1,12-Besm	112-Besm	polyamine biosynthesis inhibitor		Phase 2
P101677	9A	C08	6_SPECS	CBK040898	BJ1894084	109.603	115.293	tyrphostin-AG-99	tyrphostin-AG-99	tyrosine kinase inhibitor	EGFR	Preclinical
P101704	18A	J18	6_SPECS	CBK012556	BJ1895319	97.2611	115.281	PIOGLITAZONE HYDROCHLORIDE	pioglitazone	insulin sensitizer|PPAR receptor agonist	PPARG|TRPM3	Launched	endocrinology	diabetes mellitus
P101674	8A	F04	6_SPECS	CBK011620	BJ1894206	108.362	115.271	aniracetam	aniracetam	glutamate receptor agonist	DRD2|GRIA1|GRIA2|GRIA3|GRIA4|HTR2A	Launched
P101668	6A	E16	6_SPECS	CBK040819	BJ1894015	100.505	115.265	L-Cysteinesulfinic-acid	L-Cysteinesulfinic-acid
P101701	17A	O10	6_SPECS	CBK278059	BJ1898597	107.588	115.26	MK-0752	MK-0752	gamma secretase inhibitor		Phase 1/Phase 2
P101686	12A	E08	6_SPECS	CBK309617	BJ1899120	95.6849	115.258	ethacizin	ethacizin	anticonvulsant		Launched	cardiology	ventricular tachycardia (VT)|Wolff-Parkinson-White Syndrome (WPW)
P101662	4A	F07	6_SPECS	CBK290446	BJ1896164	106.968	115.257	BAN-ORL-24	BAN-ORL-24	nociceptin/orphanin FQ receptor antagonist	OPRL1	Preclinical
P101653	1A	I12	6_SPECS	CBK307938	BJ1895621	111.373	115.253	Propiverine Hydrochloride	propiverine	acetylcholine receptor antagonist	CHRM1	Launched	urology	urinary incontinence
P101692	14A	G07	6_SPECS	CBK308650	BJ1897010	90.7113	115.245	EED226	EED226	polycomb protein inhibitor	EED	Preclinical
P101659	3A	K22	6_SPECS	CBK308888	BJ1897324	113.404	115.235	Dipraglurant	dipraglurant	glutamate receptor negative allosteric modulator	GRM5	Phase 2
P101698	16A	E14	6_SPECS	CBK041215	BJ1895831	100.344	115.234	EFAROXAN HYDROCHLORIDE	efaroxan	adrenergic receptor antagonist	ADORA2A	Phase 2
P101707	19A	B03	6_SPECS	CBK290808	BJ1898224	64.84	115.229	YM201636	YM-201636	PI3K inhibitor		Preclinical
P101686	12A	E19	6_SPECS	CBK040995	BJ1899074	78.8811	115.223	Dihydrosphingosine, D-erythro	safingol	PKC inhibitor	TRPM3	Phase 1
P101695	15A	G06	6_SPECS	CBK290006	BJ1895569	99.1968	115.2	CGP-7930	CGP-7930	GABA receptor modulator	GABBR1	Preclinical
P101662	4A	D04	6_SPECS	CBK290295	BJ1896116	109.658	115.199	FERb-033	FERb-033	EGFR inhibitor	ERBB2	Preclinical
P101668	6A	O13	6_SPECS	CBK308250	BJ1896432	94.772	115.19	BIRT-377	BIRT-377	lymphocyte function-associated antigen negative modulator	ICAM1	Preclinical
P101674	8A	N21	6_SPECS	CBK309588	BJ1899086	102.708	115.164	epomediol	epomediol	cholesterol inhibitor	CYP7A1	Launched	neurology/psychiatry	itching
P101692	14A	I23	6_SPECS	CBK041722	BJ1895189	93.8557	115.148	D-PHENYLALANINE	D-Phenylalanine
P101680	10A	J12	6_SPECS	CBK290998	BJ1898889	89.9882	115.143	NU6027	NU6027
P101674	8A	D18	6_SPECS	CBK290220	BJ1895924	99.844	115.131	PSB-06126	PSB-06126	NTPDase inhibitor	ENTPD3	Preclinical
P101671	7A	C19	6_SPECS	CBK016914	BJ1894491	91.316	115.128	pyrazolanthrone	pyrazolanthrone	JNK inhibitor	MAPK10|MAPK8|MAPK8IP1|MAPK9|TTK	Preclinical
P101653	1A	I16	6_SPECS	CBK042150	BJ1894502	115.993	115.123	AMIKACIN HYDRATE	amikacin	bacterial 30S ribosomal subunit inhibitor		Launched	infectious disease	gram-negative bacterial infections
P101692	14A	H11	6_SPECS	CBK041075	BJ1896806	96.3478	115.085		ICI-215001	adrenergic receptor agonist	ADRB3	Preclinical
P101686	12A	F08	6_SPECS	CBK041442	BJ1894842	97.3959	115.085	CARNITINE (dl) HYDROCHLORIDE	carnitine-(D/L)			Phase 3
P101671	7A	C21	6_SPECS	CBK290111	BJ1895751	91.1072	115.07	SKI-II	SKI-II	sphingosine kinase inhibitor	SPHK1	Preclinical
P101656	2A	N17	6_SPECS	CBK041958	BJ1894670	105.508	115.07	ISOSORBIDE DINITRATE	isosorbide-dinitrate	nitric oxide stimulant	GUCY1A2|GUCY1A3|GUCY1B2|GUCY1B3|NPR1	Launched	cardiology	angina pectoris|coronary artery disease (CAD)
P101665	5A	J18	6_SPECS	CBK309042	BJ1897519	103.19	115.053	Etifoxine (hydrochloride)	etifoxine	GABA receptor modulator	GABRA1|GABRA2|GABRA3|GABRA5	Launched	neurology/psychiatry	anxiety
P101692	14A	L18	6_SPECS	CBK040985	BJ1894163	94.8428	115.048	4-phenyl-1,2,3,4-tetrahydroisoquinoline	4-phenyl-1234-tetrahydroisoquinoline	dopamine release inhibitor		Preclinical
P101686	12A	F10	6_SPECS	CBK012001	BJ1894850	91.8436	115.033	PHENACETIN	phenacetin	cyclooxygenase inhibitor	PTGS1	Withdrawn
P101695	15A	J22	6_SPECS	CBK290054	BJ1895662	102.331	115.026	S-14506	S-14506	serotonin receptor agonist	HTR1A	Preclinical
P101665	5A	D07	6_SPECS	CBK309115	BJ1897622	46.697	115.026	OTS514	OTS514	TOPK inhibitor		Preclinical
P101674	8A	O11	6_SPECS	CBK308595	BJ1896937	108.787	115.022	Lerisetron	lerisetron	serotonin receptor antagonist	HTR3A	Phase 3
P101686	12A	I03	6_SPECS	CBK041441	BJ1894841	82.5148	115.02	BROXYQUINOLINE	broxyquinoline	antiprotozoal agent		Phase 1
P101695	15A	G04	6_SPECS	CBK289981	BJ1894439	100.358	115.013	PMPA	PMPA	glutamate receptor antagonist	FOLH1	Preclinical
P101671	7A	M10	6_SPECS	CBK017544	BJ1895721	93.7579	115.003	PNU-142633	PNU-142633	serotonin receptor agonist	HTR1D	Phase 2
P101707	19A	F16	6_SPECS	CBK290546	BJ1895287	109.473	114.999	AMINOLEVULINIC ACID HYDROCHLORIDE	5-aminolevulinic-acid	oxidizing agent	ALAD	Launched	oncology|dermatology	glioma|actinic keratosis (AK)
P101686	12A	B21	6_SPECS	CBK291062	BJ1895535	86.1055	114.985	SITAGLIPTIN PHOSPHATE	sitagliptin	dipeptidyl peptidase inhibitor	DPP4	Launched	endocrinology	diabetes mellitus
P101680	10A	D11	6_SPECS	CBK011583	BJ1898230	103.587	114.976	Letrozole	letrozole	aromatase inhibitor	CYP19A1	Launched	oncology	breast cancer
P101659	3A	G21	6_SPECS	CBK040945	BJ1894131	102.203	114.974	spiroxatrine	spiroxatrine	serotonin receptor antagonist	ADRA1A|ADRA1B|ADRA1D|ADRA2A|ADRA2B|ADRA2C|HTR1A|HTR2B	Preclinical
P101686	12A	L20	6_SPECS	CBK308492	BJ1896757	96.5632	114.971	Eptifibatide	eptifibatide	platelet aggregation inhibitor	ITGA2B|ITGB3	Launched	cardiology	acute coronary syndrome (ACS)|percutaneous coronary intervention (PCI)
P101698	16A	C03	6_SPECS	CBK293897	BJ1897283	72.3917	114.943	XMD8-92	XMD8-92	MAP kinase inhibitor	DCLK2|MAPK7|PLK4|TNK1	Preclinical
P101671	7A	K04	6_SPECS	CBK040895	BJ1894081	92.768	114.931	1,3-dipropyl-8-phenylxanthine	13-dipropyl-8-phenylxanthine	adenosine receptor antagonist		Preclinical
P101671	7A	G11	6_SPECS	CBK041698	BJ1895163	96.3274	114.921	MEPHENTERMINE SULFATE	mephentermine	adrenergic receptor agonist	ADRA1A|ADRA1B|ADRA1D|ADRA2A|ADRA2B|ADRA2C|ADRB1|ADRB2|ADRB3	Launched	cardiology	hypotension
P101692	14A	I13	6_SPECS	CBK309202	BJ1897741	96.0612	114.915	Zofenopril (calcium)	zofenopril-calcium	angiotensin converting enzyme inhibitor	ACE	Launched	cardiology	hypertension
P101701	17A	D21	6_SPECS	CBK084334	BJ1898740	91.9686	114.884	Rimonabant (SR141716)	rimonabant	cannabinoid receptor antagonist	CNR1|GPR55	Withdrawn
P101668	6A	C20	6_SPECS	CBK308061	BJ1896191	102.707	114.871	SC-51089	SC-51089	prostanoid receptor antagonist	PTGER1	Preclinical
P101674	8A	H03	6_SPECS	CBK307967	BJ1895843	93.5008	114.867	igmesine	igmesine	sigma receptor agonist	SIGMAR1	Phase 2
P101695	15A	M03	6_SPECS	CBK011603	BJ1894426	103.101	114.863	rolipram-S(+)	rolipram-S(+)
P101680	10A	O19	6_SPECS	CBK200592	BJ1895491	107.434	114.857	TOLTRAZURIL	toltrazuril	antiprotozoal agent		Launched	infectious disease	coccidiosis
P101671	7A	D04	6_SPECS	CBK308163	BJ1896328	81.9904	114.854	TC-G-1004	TC-G-1004	adenosine receptor antagonist	ADORA2A	Preclinical
P101677	9A	D12	6_SPECS	CBK290204	BJ1895901	105.265	114.826	melperone	melperone	dopamine receptor antagonist|serotonin receptor antagonist	DRD2|HTR2A	Launched	neurology/psychiatry	psychosis
P101671	7A	H15	6_SPECS	CBK041836	BJ1895100	99.5575	114.81	DIPYROCETYL	dipyrocetyl	chelating agent		Launched	endocrinology|neurology/psychiatry	fever|pain relief
P101656	2A	B21	6_SPECS	CBK006628	BJ1894365	93.7767	114.806	cyclopiazonic-acid	cyclopiazonic-acid	ATPase inhibitor	ATP2A1	Preclinical
P101692	14A	F14	6_SPECS	CBK309694	BJ1899210	108.145	114.793	meglitinide	meglitinide	potassium channel blocker	CCR2	Phase 2
P101683	11A	F20	6_SPECS	CBK200599	BJ1895308	97.8914	114.793	MIGLITOL	miglitol	glucosidase inhibitor	GAA|GANAB|GANC|MGAM	Launched	endocrinology	diabetes mellitus
P101665	5A	C04	6_SPECS	CBK309130	BJ1897645	98.3666	114.789	Didox	didox	ribonucleotide reductase inhibitor	RRM1	Launched	oncology	breast cancer
P101656	2A	M15	6_SPECS	CBK200505	BJ1894792	93.8593	114.789	SULFAMERAZINE	sulfamerazine	bacterial antifolate		Launched	infectious disease	coccidiosis|cholera
P101665	5A	B16	6_SPECS	CBK290678	BJ1897802	105.923	114.782	Cryptotanshinone	cryptotanshinone	acetylcholinesterase inhibitor|STAT inhibitor	STAT3	Preclinical
P101665	5A	I20	6_SPECS	CBK309160	BJ1897678	89.1694	114.757	Ercalcitriol	ercalcitriol	vitamin D receptor agonist	VDR	Phase 1
P101689	13A	J13	6_SPECS	CBK309195	BJ1897734	89.2549	114.741	Bismuth Subsalicylate	bismuth-subsalicylate	antacid		Launched	gastroenterology	diarrhea
P101698	16A	J23	6_SPECS	CBK309287	BJ1897858	112.094	114.739	cefminox	cefminox	bacterial cell wall synthesis inhibitor		Launched	infectious disease	gram-negative bacterial infections
P101671	7A	C12	6_SPECS	CBK289991	BJ1894469	92.6265	114.739	DUP-697	DUP-697	cyclooxygenase inhibitor	PTGS2	Phase 1
P101686	12A	E18	6_SPECS	CBK293419	BJ1896909	89.7698	114.735	Linoleoyl GABA	GABA-linoleamide	benzodiazepine receptor agonist		Phase 2
P101674	8A	B18	6_SPECS	CBK175914	BJ1894271	100.614	114.72	QX-314	QX-314	sodium channel blocker	MAPK14|TGFBR1	Preclinical
P101674	8A	B15	6_SPECS	CBK289839	BJ1895954	75.8395	114.717	pifithrin-mu	pifithrin-mu	HSP inhibitor	HSPA1A|TP53	Preclinical
P101677	9A	N12	6_SPECS	CBK290889	BJ1898762	87.8786	114.696	Ulipristal acetate
P101677	9A	I20	6_SPECS	CBK086614	BJ1896636	73.4611	114.686	BRD-9876	BRD-9876
P101695	15A	F10	6_SPECS	CBK289876	BJ1896171	99.2211	114.681	CITCO	CITCO	constitutive androstane receptor (CAR) agonist	NR1I3	Preclinical
P101686	12A	I20	6_SPECS	CBK041435	BJ1894836	94.552	114.672	XYLOMETAZOLINE HYDROCHLORIDE	xylometazoline	adrenergic receptor agonist	ADRA1A|ADRA1B|ADRA1D|ADRA2A|ADRA2B|ADRA2C	Launched	otolaryngology|allergy	nasal congestion|allergic rhinitis
P101686	12A	I12	6_SPECS	CBK308570	BJ1896896	98.1388	114.623	2-ethyl-1,3-hexanediol	2-ethyl-13-hexanediol			Preclinical
P101695	15A	O18	6_SPECS	CBK309147	BJ1897664	104.083	114.614	Eptapirone	F-11440	serotonin receptor agonist	HTR1A	Phase 2
P101683	11A	F17	6_SPECS	CBK200546	BJ1895400	112.719	114.6	SARAFLOXACIN HYDROCHLORIDE	sarafloxacin	bacterial DNA gyrase inhibitor		Launched	infectious disease	gram-negative bacterial infections|gram-positive bacterial infections
P101692	14A	H20	6_SPECS	CBK200984	BJ1895280	97.1777	114.592	MEPIVACAINE HYDROCHLORIDE	mepivacaine	potassium channel blocker|sodium channel blocker		Launched	neurology/psychiatry	local anesthetic
P101707	19A	E08	6_SPECS	CBK308316	BJ1896510	94.2176	114.587	SR-3576	SR-3576	JNK inhibitor	MAPK10	Preclinical
P101671	7A	I23	6_SPECS	CBK200857	BJ1898098	104.722	114.576	cyclopenthiazide	cyclopenthiazide	thiazide diuretic		Launched	cardiology	hypertension|congestive heart failure
P101680	10A	O09	6_SPECS	CBK307872	BJ1895386	104.98	114.553	TELITHROMYCIN	telithromycin	bacterial 30S ribosomal subunit inhibitor|bacterial 50S ribosomal subunit inhibitor	CYP1A2|CYP2D6|CYP3A4|CYP3A5|CYP3A7	Launched	infectious disease	pneumonia
P101686	12A	M21	6_SPECS	CBK027698	BJ1899091	94.6543	114.552	phenylbenzimidazole-sulfonic-acid	phenylbenzimidazole-sulfonic-acid			Launched	dermatology	sunscreen lotion
P101671	7A	G13	6_SPECS	CBK041652	BJ1895110	90.5725	114.551	ALTRETAMINE	altretamine	DNA synthesis inhibitor		Launched	oncology	ovarian cancer
P101692	14A	F19	6_SPECS	CBK201039	BJ1895212	93.8482	114.507	LORATADINE	loratadine	histamine receptor antagonist	HRH1	Launched	allergy|neurology/psychiatry	allergic rhinitis|itching
P101695	15A	O09	6_SPECS	CBK309024	BJ1897496	105.632	114.502	Pradigastat	LCQ908	diacylglycerol O acyltransferase inhibitor	DGAT1	Phase 3
P101653	1A	F23	6_SPECS	CBK225205	BJ1896436	129.271	114.498	ANA-12	ANA-12	tropomyosin receptor kinase inhibitor	NTRK2	Preclinical
P101671	7A	E15	6_SPECS	CBK013700	BJ1897992	87.9124	114.484	alfaxalone	alfaxalone
P101686	12A	B17	6_SPECS	CBK200855	BJ1895358	87.1128	114.463	CLIOQUINOL	clioquinol	chelating agent	OPRK1	Withdrawn
P101653	1A	J23	6_SPECS	CBK040944	BJ1894130	124.663	114.462	rosmarinic-acid	rosmarinic-acid	GABA transaminase inhibitor	MCL1|TYR	Launched
P101686	12A	F03	6_SPECS	CBK011732	BJ1894505	98.3307	114.453	AMINOCAPROIC ACID HYDROCHLORIDE	aminocaproic-acid	plasminogen activator inhibitor	LPA|PLAT|PLG	Launched	hematology	fibrinolytic bleeding
P101653	1A	E16	6_SPECS	CBK040939	BJ1894127	103.478	114.453	tyrphostin-AG-494	tyrphostin-AG-494	EGFR inhibitor	EGFR	Preclinical
P101689	13A	C20	6_SPECS	CBK011751	BJ1894530	99.7634	114.45	BUSULFAN	busulfan	DNA inhibitor		Launched	hematologic malignancy	chronic myeloid leukemia (CML)
P101656	2A	H07	6_SPECS	CBK011548	BJ1894586	105.059	114.409	DEXTROMETHORPHAN HYDROBROMIDE	dextromethorphan	glutamate receptor antagonist|sigma receptor agonist	CHRNA2|CHRNA3|CHRNA4|CHRNA7|CHRNB2|CHRNB4|CYBA|CYBB|GRIN3A|NCF1|NCF2|NCF4|OPRD1|OPRK1|OPRM1|PGRMC1|RAC1|RAC2|SIGMAR1|SLC6A2|SLC6A4	Launched	pulmonary	cough suppressant
P101698	16A	M12	6_SPECS	CBK308483	BJ1896731	100.115	114.396	5?-Androstenone	androstenone	steroid		Preclinical
P101668	6A	C14	6_SPECS	CBK288348	BJ1896083	91.0798	114.359	A-769662	A-769662	AMPK activator		Preclinical
P101707	19A	C11	6_SPECS	CBK042099	BJ1897731	104.851	114.341	Ampicillin (sodium)	ampicillin	bacterial cell wall synthesis inhibitor		Launched	infectious disease	respiratory tract infections|meningitis|bacterial septicemia|endocarditis|urinary tract infections|gastrointestinal infections
P101692	14A	B10	6_SPECS	CBK307824	BJ1895217	91.8681	114.332	DICLORALUREA	dicloralurea			Preclinical
P101668	6A	E19	6_SPECS	CBK041868	BJ1895657	103.532	114.316	baicalein	baicalein	lipoxygenase inhibitor	ALOX5|GLO1|PREP|SELL|SELP|TNF|XDH	Preclinical
P101674	8A	N18	6_SPECS	CBK307782	BJ1894846	101.113	114.302	MECYSTEINE HYDROCHLORIDE	mecysteine	analgesic agent		Launched	pulmonary	chest congestion
P101692	14A	K11	6_SPECS	CBK290057	BJ1895666	89.8494	114.301	NNC-711	NNC-711	GABA uptake inhibitor	SIGMAR1|SLC6A1	Preclinical
P101668	6A	B05	6_SPECS	CBK308054	BJ1896146	73.8213	114.293	CYM-5442	CYM-5442	sphingosine 1-phosphate receptor agonist	S1PR1	Preclinical
P101695	15A	B16	6_SPECS	CBK290023	BJ1895606	88.1892	114.289	remacemide	remacemide	glutamate receptor antagonist	GRIN1	Phase 3
P101656	2A	D06	6_SPECS	CBK040909	BJ1894100	99.0831	114.282	trans-4-Hydroxycrotonic-acid	trans-4-Hydroxycrotonic-acid
P101653	1A	H02	6_SPECS	CBK290120	BJ1895773	101.774	114.279	NTNCB	NTNCB	neuropeptide receptor antagonist	NPY5R	Preclinical
P101695	15A	K21	6_SPECS	CBK041129	BJ1894294	101.857	114.262	RS-102221	RS-102221	serotonin receptor antagonist	HTR2A|HTR2B|HTR2C	Preclinical
P101674	8A	L05	6_SPECS	CBK290250	BJ1895964	95.2771	114.252	GP2a	GP2a	cannabinoid receptor agonist	CNR2	Preclinical
P101680	10A	M04	6_SPECS	CBK290508	BJ1898238	93.9973	114.212	BMS-708163 (Avagacestat)	avagacestat	gamma secretase inhibitor	PSEN1	Phase 2
P101662	4A	B05	6_SPECS	CBK308824	BJ1897250	88.9496	114.208	UNC 0631	UNC0631	histone lysine methyltransferase inhibitor	EHMT2	Preclinical
P101680	10A	D04	6_SPECS	CBK290501	BJ1898231	91.1602	114.195	Agomelatine	agomelatine	melatonin receptor agonist|serotonin receptor antagonist	HTR2A|HTR2B|HTR2C|MTNR1A|MTNR1B	Launched	neurology/psychiatry	depression
P101659	3A	H22	6_SPECS	CBK042023	BJ1894619	102.125	114.191	ESTRADIOL
P101656	2A	C18	6_SPECS	CBK290117	BJ1895769	85.6382	114.189	nTZDpa	nTZDpa	PPAR receptor agonist	PPARG	Preclinical
P101674	8A	O12	6_SPECS	CBK290199	BJ1895896	2.41397	114.185	JTC-801	JTC-801	opioid receptor antagonist	OPRL1	Phase 2
P101659	3A	C21	6_SPECS	CBK041907	BJ1894753	106.994	114.165	PRAZIQUANTEL	praziquantel	anthelmintic agent		Launched	infectious disease	gastrointestinal parasites|cystic hydatid disease|schistosomiasis
P101683	11A	M15	6_SPECS	CBK011582	BJ1895524	84.3198	114.112	SELEGILINE HYDROCHLORIDE	selegiline	monoamine oxidase inhibitor	MAOA|MAOB	Launched	neurology/psychiatry	Parkinson's Disease
P101656	2A	I18	6_SPECS	CBK041542	BJ1894941	107.278	114.074	SULFADIMETHOXINE	sulphadimethoxine	dihydropteroate synthetase inhibitor		Launched	infectious disease	gram-negative bacterial infections|gram-positive bacterial infections
P101683	11A	D21	6_SPECS	CBK000879	BJ1895388	93.5385	114.042	PROPRANOLOL HYDROCHLORIDE (+/-)	propranolol	adrenergic receptor antagonist	ADRB1|ADRB2	Launched	cardiology|neurology/psychiatry	hypertension|angina pectoris|migraine headache
P101674	8A	M12	6_SPECS	CBK309680	BJ1899195	108.092	114.04	valrocemide	valrocemide			Phase 2
P101662	4A	J17	6_SPECS	CBK308777	BJ1897180	111.229	114.023	EPZ020411 (hydrochloride)	EPZ020411	protein arginine N-methyltransferase inhibitor	PRMT6	Preclinical
P101674	8A	E19	6_SPECS	CBK308001	BJ1896032	96.2697	113.998	asymmetrical-dimethylarginine	asymmetrical-dimethylarginine	nitric oxide synthase inhibitor	NOS2|NOS3	Phase 1
P101683	11A	E23	6_SPECS	CBK200928	BJ1895065	112.301	113.991	ZALCITABINE	zalcitabine	nucleoside reverse transcriptase inhibitor		Launched	infectious disease	human immunodeficiency virus (HIV-1)
P101686	12A	M14	6_SPECS	CBK309571	BJ1899062	94.0452	113.98	exisulind	exisulind	phosphodiesterase inhibitor	PDE5A	Phase 3
P101677	9A	C07	6_SPECS	CBK308377	BJ1896588	101.284	113.974	NSC636819	NSC636819
P101692	14A	F08	6_SPECS	CBK308997	BJ1897463	81.7387	113.949	AMG 925	AMG-925	CDK inhibitor|FLT3 inhibitor	CDK4|CDK6|FLT3	Phase 1
P101671	7A	E06	6_SPECS	CBK308092	BJ1896240	86.5736	113.939	L-760735	L-760735	tachykinin antagonist	TACR1	Preclinical
P101695	15A	N11	6_SPECS	CBK309660	BJ1899172	94.1624	113.937	2-methyl-1H-imidazole	2-methylimidazole	cholesterol inhibitor		Preclinical
P101668	6A	F18	6_SPECS	CBK289887	BJ1894487	97.048	113.927	oleoylethanolamide	oleoylethanolamide	cannabinoid receptor agonist|glucose dependent insulinotropic receptor agonist|potassium channel blocker|PPAR receptor agonist	CNR1|GPR119|GPR55|PPARA	Preclinical
P101686	12A	C04	6_SPECS	CBK011675	BJ1895483	83.9157	113.883	ETOMIDATE
P101686	12A	F04	6_SPECS	CBK042109	BJ1894521	78.9631	113.876	BENSERAZIDE HYDROCHLORIDE	benserazide	DOPA decarboxylase inhibitor	DDC	Launched	neurology/psychiatry	Parkinson's Disease
P101701	17A	L18	6_SPECS	CBK200652	BJ1898565	80.4077	113.871	Isoconazole nitrate (Travogen)	isoconazole	fungal lanosterol demethylase inhibitor	CYP17A1	Launched	infectious disease	gram-positive bacterial infections
P101671	7A	G12	6_SPECS	CBK041669	BJ1895139	88.0366	113.856	THIAMPHENICOL	thiamphenicol	bacterial 50S ribosomal subunit inhibitor		Launched	infectious disease	pelvic inflammatory disease
P101695	15A	H22	6_SPECS	CBK307940	BJ1895629	90.7729	113.852	L-Alanine-L-glutamine	dipeptamin			Launched
P101656	2A	O03	6_SPECS	CBK041538	BJ1894932	102.978	113.836	NICERGOLINE	nicergoline	adrenergic receptor antagonist	ADRA1A	Launched	rheumatology|neurology/psychiatry|cardiology|hematology	Raynaud's disease|migraine headache|atherosclerosis|thrombosis
P101707	19A	D06	6_SPECS	CBK041356	BJ1894009	101.71	113.817	ZAPA	ZAPA			Preclinical
P101704	18A	I12	6_SPECS	CBK309544	BJ1898987	98.238	113.805	FPH1 (BRD-6125)	FPH1-(BRD-6125)	hepatocyte function enhancer		Preclinical
P101668	6A	D14	6_SPECS	CBK040863	BJ1894050	104.646	113.794	MDL-73005EF	MDL-73005EF	serotonin receptor antagonist	HTR1A	Phase 1
P101674	8A	J04	6_SPECS	CBK041609	BJ1894018	96.3727	113.776	quinolinic-acid	quinolinic-acid	glutamate receptor agonist		Preclinical
P101674	8A	M15	6_SPECS	CBK309340	BJ1897925	94.2744	113.766	niceritrol	niceritrol	NAD precursor		Launched	endocrinology	hyperlipidemia
P101707	19A	G10	6_SPECS	CBK289742	BJ1895581	112.794	113.756	piceatannol	piceatannol	SYK inhibitor	ATP5A1|ATP5B|ATP5C1|IRF3	Preclinical
P101671	7A	I19	6_SPECS	CBK309338	BJ1897923	79.8165	113.734		lupanine	sodium channel blocker	INS	Phase 1
P101665	5A	I05	6_SPECS	CBK290235	BJ1895947	108.426	113.721	L-368899	L-368899	oxytocin receptor antagonist	AVPR1A|AVPR2|OXTR	Phase 1
P101692	14A	J12	6_SPECS	CBK308712	BJ1897104	103.359	113.702	Arg-Gly-Asp-Ser	DU-728	structural glycoprotein antagonist	ITGA2B|ITGB3	Phase 1
P101656	2A	M03	6_SPECS	CBK308187	BJ1896356	103.419	113.683	DQP-1105	DQP-1105	glutamate receptor antagonist	GRIN2C|GRIN2D	Preclinical
P101668	6A	D19	6_SPECS	CBK290110	BJ1895750	103.075	113.679	DAU-5884	DAU-5884	acetylcholine receptor antagonist	CHRM3	Preclinical
P101692	14A	K14	6_SPECS	CBK308008	BJ1896041	89.5276	113.677	VU10010	VU10010	acetylcholine receptor allosteric modulator	CHRM4	Preclinical
P101656	2A	M11	6_SPECS	CBK041378	BJ1894789	102.099	113.662	SULFABENZAMIDE	sulfabenzamide	bacterial antifolate		Launched	infectious disease	gram-negative bacterial infections|gram-positive bacterial infections
P101671	7A	C13	6_SPECS	CBK040918	BJ1894108	89.1908	113.661	BP-554	BP-554	serotonin receptor agonist	HTR1A	Preclinical
P101665	5A	M14	6_SPECS	CBK308726	BJ1897120	101.71	113.656	INT-767	INT-767	FXR agonist	GPBAR1	Phase 1
P101674	8A	H11	6_SPECS	CBK012172	BJ1895092	97.4043	113.652	ETHENZAMIDE	ethenzamide	analgesic agent		Launched	neurology/psychiatry|endocrinology|otolaryngology	headache|fever|common cold
P101704	18A	H06	6_SPECS	CBK290085	BJ1895714	107.796	113.651	SB-408124	SB-408124	orexin receptor antagonist	HCRTR1|HCRTR2	Preclinical
P101686	12A	L03	6_SPECS	CBK309281	BJ1897850	95.8469	113.649	5-Hydroxydecanoate . sodium salt	M-14157	ATP-sensitive potassium channel antagonist	KCNQ1	Phase 2
P101674	8A	C11	6_SPECS	CBK309336	BJ1897921	106.469	113.642	3-({6-[(3-hydroxyphenyl)amino]pyridazin-3-yl}amino)phenol	beta-amyloid-synthesis-inhibitor	beta amyloid synthesis inhibitor	APP	Preclinical
P101701	17A	B22	6_SPECS	CBK308796	BJ1897206	73.9016	113.638	Xanomeline (oxalate)	xanomeline	acetylcholine receptor agonist	CHRM1|CHRM2|CHRM3|CHRM4|CHRM5|HTR1A|HTR1B|HTR1D|HTR1E|HTR1F|HTR2A|HTR2B|HTR2C|HTR6|HTR7	Phase 3
P101662	4A	E08	6_SPECS	CBK308190	BJ1896360	97.983	113.632	ML-218	ML-218
P101680	10A	K06	6_SPECS	CBK290654	BJ1898570	94.0399	113.628	Daphnetin	daphnetin	protein kinase inhibitor		Preclinical
P101707	19A	F21	6_SPECS	CBK041016	BJ1894188	102.872	113.626	2-CMDO	2-CMDO	dopamine receptor antagonist	DRD2|DRD4	Preclinical
P101683	11A	J13	6_SPECS	CBK201070	BJ1895504	99.8547	113.615	DARIFENACIN HYDROBROMIDE	darifenacin	acetylcholine receptor antagonist	CHRM1|CHRM2|CHRM3|CHRM4|CHRM5	Launched	urology	urinary incontinence
P101686	12A	M10	6_SPECS	CBK200632	BJ1896008	94.8704	113.587	TESTOSTERONE PROPIONATE	testosterone-propionate
P101656	2A	F11	6_SPECS	CBK041549	BJ1894948	105.304	113.55	RANITIDINE HYDROCHLORIDE	ranitidine	histamine receptor antagonist	HRH2	Launched	gastroenterology	heartburn
P101665	5A	D19	6_SPECS	CBK290171	BJ1895854	99.3759	113.539	EMD-386088	EMD-386088	serotonin receptor agonist	HTR6	Preclinical
P101689	13A	C04	6_SPECS	CBK308450	BJ1896684	80.5237	113.526	Afloqualone	afloqualone	acetylcholine receptor antagonist		Launched	neurology/psychiatry	sedative
P101680	10A	F03	6_SPECS	CBK278074	BJ1898176	94.8044	113.52	Varespladib (LY315920)	varespladib	secretory phospholipase inhibitor	PLA2G2A	Phase 3
P101686	12A	J13	6_SPECS	CBK308448	BJ1896681	76.6028	113.51	Fluphenazine decanoate	fluphenazine-decanoate	dopamine receptor antagonist	DRD2|HTR1B|HTR4	Launched	neurology/psychiatry	schizophrenia
P101701	17A	C17	6_SPECS	CBK308496	BJ1896762	93.9469	113.51	Tiagabine·HCl	tiagabine	GABA uptake inhibitor	SLC6A1	Launched	neurology/psychiatry	seizures
P101680	10A	C12	6_SPECS	CBK290933	BJ1898398	79.0604	113.502	Dronedarone HCl (Multaq)	dronedarone	adrenergic receptor antagonist	ADRA1A|ADRA1B|ADRA1D|ADRA2A|ADRA2B|ADRA2C|ADRB1|CACNA1C|CACNA1D|CACNA1F|CACNA1S|CACNB1|CACNB2|CACNB3|CACNB4|KCNA5|KCNH2|KCNK2|SCN1A	Launched	cardiology	atrial fibrillation (AF)
P101707	19A	I05	6_SPECS	CBK290788	BJ1898378	102.968	113.5	Clindamycin phosphate
P101698	16A	K21	6_SPECS	CBK040978	BJ1897879	100.641	113.486	7-hydroxy-PIPAT	7-hydroxy-PIPAT	dopamine receptor ligand	DRD3	Preclinical
P101692	14A	F17	6_SPECS	CBK008864	BJ1895232	91.401	113.47	NITAZOXANIDE	nitazoxanide	pyruvate ferredoxin oxidoreductase inhibitor		Launched	gastroenterology	diarrhea
P101680	10A	O20	6_SPECS	CBK041633	BJ1895016	105.279	113.446	GLUTATHIONE	glutathione	antioxidant	ESD|GGT1|GLO1|GLRX|GLRX2|GPX1|GPX2|GPX3|GPX4|GPX5|GPX6|GPX7|GPX8|GSR|GSS|GSTA1|GSTA2|GSTA3|GSTA4|GSTA5|GSTK1|GSTM1|GSTM2|GSTM3|GSTM4|GSTM5|GSTO1|GSTO2|GSTP1|GSTT1|GSTZ1|HAGH|HPGDS|LTC4S|MGST1|MGST2|MGST3|TXNDC12	Phase 3
P101671	7A	B13	6_SPECS	CBK308042	BJ1896112	95.4187	113.435	ML-10302	ML-10302
P101692	14A	N08	6_SPECS	CBK041754	BJ1895222	85.652	113.433	HOMIDIUM BROMIDE	homidium			Preclinical
P101686	12A	L10	6_SPECS	CBK307962	BJ1895762	92.2822	113.421	CHLORQUINALDOL	chlorquinaldol	other antibiotic		Launched	infectious disease	fungal infection
P101671	7A	H12	6_SPECS	CBK042172	BJ1895177	89.072	113.42	HEXAMETHONIUM BROMIDE	hexamethonium	cholinergic receptor antagonist	CHRNA2|CHRNA3|CHRNA4|CHRNA6	Preclinical
P101653	1A	J08	6_SPECS	CBK308292	BJ1896483	124.954	113.41	AS-1892802	AS-1892802	rho associated kinase inhibitor	ROCK1	Preclinical
P101674	8A	B21	6_SPECS	CBK041667	BJ1895137	102.413	113.397	LEVOMENTHOL	levomenthol		OPRK1|TRPA1|TRPM8|TRPV3	Launched	neurology/psychiatry	pain relief
P101698	16A	J13	6_SPECS	CBK289872	BJ1897389	91.3592	113.391	Fenretinide	fenretinide	apoptosis stimulant|retinoid receptor agonist	RARA	Phase 3
P101686	12A	J17	6_SPECS	CBK303868	BJ1896971	81.2031	113.366	2,2,2-Tribromoethanol	tribromoethanol	analgesic agent		Preclinical
P101671	7A	N16	6_SPECS	CBK041321	BJ1894192	97.321	113.362	rilmenidine	rilmenidine	adrenergic receptor agonist|imidazoline receptor agonist	ADRA2A	Launched	cardiology	hypertension
P101677	9A	G19	6_SPECS	CBK309300	BJ1897873	102.687	113.362	Iodoantipyrine	iodoantipyrine			Preclinical
P101671	7A	K21	6_SPECS	CBK309339	BJ1897924	100.197	113.357	Isosteviol	isosteviol			Phase 2
P101656	2A	K17	6_SPECS	CBK016845	BJ1894940	113.8	113.355	SULFAPHENAZOLE	sulfaphenazole	dihydropteroate synthetase inhibitor	DHPS	Launched	infectious disease	urinary tract infections
P101695	15A	H21	6_SPECS	CBK308140	BJ1896298	101.104	113.334	RP-001	RP-001	sphingosine 1-phosphate receptor agonist	S1PR1	Preclinical
P101671	7A	H14	6_SPECS	CBK041829	BJ1895127	99.879	113.332	BENFOTIAMINE	benfotiamine	antioxidant	AGER	Launched	rheumatology	lumbago
P101671	7A	G15	6_SPECS	CBK200895	BJ1898004	91.6462	113.327	nomegestrol-acetate	nomegestrol-acetate	progesterone receptor agonist	PGR	Launched	endocrinology	contraceptive
P101686	12A	N17	6_SPECS	CBK011562	BJ1896682	90.8271	113.306	Nizofenone fumarate	nizofenone	ion channel antagonist		Launched	neurology/psychiatry	stroke
P101695	15A	K18	6_SPECS	CBK041331	BJ1894237	101.714	113.297	MM77	MM77	serotonin receptor antagonist	HTR1A	Preclinical
P101683	11A	K18	6_SPECS	CBK201007	BJ1895052	101.408	113.289	SULBACTAM
P101683	11A	D08	6_SPECS	CBK041620	BJ1895007	104.906	113.285	CARBIDOPA	carbidopa	aromatic L-amino acid decarboxylase inhibitor	DDC	Launched	neurology/psychiatry	Parkinson's Disease
P101698	16A	D07	6_SPECS	CBK308862	BJ1897296	84.7652	113.282	Apilimod	STA-5326	interleukin synthesis inhibitor	IL12A	Phase 2
P101698	16A	C04	6_SPECS	CBK293891	BJ1897038	92.8252	113.275	Losmapimod	losmapimod	p38 MAPK inhibitor	MAPK14	Phase 3
P101689	13A	D20	6_SPECS	CBK308531	BJ1896846	95.4714	113.266	rucinol	rucinol	tyrosinase inhibitor	TYR	Phase 1
P101677	9A	B12	6_SPECS	CBK309302	BJ1897877	116.482	113.257	[Sar9,Met(O2)11]-Substance P	[sar9met(o2)11]-substance-p	tachykinin antagonist	TACR1	Preclinical
P101671	7A	G10	6_SPECS	CBK013140	BJ1895062	86.0825	113.252	LOFEXIDINE HYDROCHLORIDE	lofexidine	adrenergic receptor agonist		Launched	neurology/psychiatry	opioid withdrawal
P101704	18A	D11	6_SPECS	CBK290999	BJ1898463	109.667	113.242	Aloe-emodin	aloe-emodin	anticancer agent	CASP8	Preclinical
P101680	10A	H02	6_SPECS	CBK308188	BJ1896357	93.4369	113.241	Cerestat	aptiganel	glutamate receptor antagonist	GRIN1	Phase 3
P101656	2A	J05	6_SPECS	CBK042041	BJ1894597	106.499	113.224	DIHYDROSTREPTOMYCIN SESQUISULFATE [5mM/10% aq DMSO]	dihydrostreptomycin	bacterial 30S ribosomal subunit inhibitor		Withdrawn
P101686	12A	I09	6_SPECS	CBK308029	BJ1896070	80.6134	113.199	PROPOXUR	propoxur			Launched	infectious disease	flea control
P101653	1A	F22	6_SPECS	CBK041157	BJ1894327	115.923	113.195	AM-251	AM-251	cannabinoid receptor antagonist	CNR1|GPR18|GPR55	Preclinical
P101659	3A	H21	6_SPECS	CBK042020	BJ1894617	103.601	113.186	ERYTHROMYCIN ETHYLSUCCINATE	erythromycin-ethylsuccinate	cytochrome P450 inhibitor|protein synthesis inhibitor	ABCB1|ALB|CYP3A4|CYP51A1|KCNH2|MLNR|SLC47A1	Launched	infectious disease	listeria|respiratory tract infections|skin infections|syphilis|amebiasis|pelvic inflammatory disease|chlamydia|diphtheria|erythrasma
P101671	7A	E17	6_SPECS	CBK309610	BJ1899111	97.5437	113.176	anthraquinone	anthraquinone	CDC inhibitor	CDC25B	Preclinical
P101656	2A	L02	6_SPECS	CBK090008	BJ1894133	109.724	113.175	bemesetron	bemesetron	serotonin receptor antagonist	HTR3A|HTR3B	Phase 3
P101668	6A	G22	6_SPECS	CBK308142	BJ1896302	107.378	113.166	CID-2745687	CID-2745687	G protein-coupled receptor antagonist	GPR35	Preclinical
P101686	12A	B14	6_SPECS	CBK201052	BJ1895298	84.1404	113.157	OXCARBAZEPINE	oxcarbazepine	sodium channel blocker	SCN10A|SCN11A|SCN1A|SCN2A|SCN3A|SCN4A|SCN5A|SCN7A|SCN8A|SCN9A	Launched	neurology/psychiatry	seizures
P101698	16A	K07	6_SPECS	CBK308992	BJ1897457	92.1757	113.142	CUDC-427	CUDC-427	apoptosis inhibitor	XIAP	Phase 1
P101671	7A	D07	6_SPECS	CBK290037	BJ1895628	99.2957	113.14	YM-90709	YM-90709	IL5 inhibitor	CSF2RB|IL5RA	Preclinical
P101683	11A	K22	6_SPECS	CBK277915	BJ1895029	98.2633	113.14	LOMUSTINE	lomustine	DNA synthesis inhibitor		Launched	hematologic malignancy|oncology	Hodgkin's lymphoma|brain tumors
P101698	16A	D16	6_SPECS	CBK309283	BJ1897852	94.1519	113.133	BMS-688521	BMS-688521	ICAM1 antagonist|leukocyte function-associated antigen receptor antagonist	ICAM1	Preclinical
P101689	13A	O16	6_SPECS	CBK308451	BJ1896685	89.8018	113.126	1,4-butanediol	14-butanediol	benzodiazepine receptor agonist|gamma hydroxybutyric acid agonist	MAN1B1|PLA2G2A|PLA2G2E	Phase 1
P101692	14A	D17	6_SPECS	CBK307807	BJ1895078	89.3109	113.123	LOXOPROFEN	loxoprofen	cyclooxygenase inhibitor|prostanoid receptor antagonist	PTGS2	Launched	neurology/psychiatry	pain relief
P101686	12A	E12	6_SPECS	CBK309444	BJ1898780	90.2272	113.084	Captan	captan			Phase 1
P101671	7A	J20	6_SPECS	CBK042133	BJ1898084	90.3552	113.069	chlorotrianisene	chlorotrianisene	estrogenic hormone	ESR1|ESR2	Launched	endocrinology|oncology	menopause|prostate cancer
P101656	2A	D08	6_SPECS	CBK307980	BJ1895988	97.1583	113.065	Fosinoprilat	fosinoprilat	angiotensin converting enzyme inhibitor	ACE	Launched	cardiology	hypertension
P101695	15A	J04	6_SPECS	CBK200567	BJ1898845	98.349	113.03	(D)-5-methylhydantoin	5-methylhydantoin-(D)			Preclinical
P101695	15A	C14	6_SPECS	CBK308486	BJ1896737	94.8757	113.025	Budipine	budipine	glutamate receptor antagonist	GRIN1	Launched	neurology/psychiatry	Parkinson's Disease
P101671	7A	E12	6_SPECS	CBK307728	BJ1894049	92.8014	113.021		hyperin	aldose reductase inhibitor	ACE|AKR1B1	Preclinical
P101677	9A	G18	6_SPECS	CBK290185	BJ1895877	106.517	112.993	YM-298198-desmethyl	YM-298198-desmethyl	glutamate receptor antagonist	GRM1	Preclinical
P101692	14A	G02	6_SPECS	CBK308557	BJ1896881	97.2417	112.982	ecabet	ecabet	gastrin inhibitor|urease inhibitor	NOXO1	Launched	ophthalmology	dry eye syndrome
P101698	16A	J22	6_SPECS	CBK308604	BJ1896948	104.329	112.976	flosequinan	flosequinan	phosphodiesterase inhibitor		Withdrawn
P101665	5A	E21	6_SPECS	CBK290222	BJ1895926	106.693	112.974	tenidap	tenidap	cyclooxygenase inhibitor	KCNJ4|PTGS1	Phase 3
P101701	17A	G05	6_SPECS	CBK290739	BJ1898569	107.409	112.97	Tolterodine tartrate (Detrol LA)	tolterodine	acetylcholine receptor antagonist	CHRM1|CHRM2|CHRM3|CHRM4|CHRM5	Launched	urology	urinary incontinence|urinary frequency
P101680	10A	O15	6_SPECS	CBK200859	BJ1895558	109.716	112.953	DENATONIUM BENZOATE	denatonium-benzoate			Preclinical
P101653	1A	F21	6_SPECS	CBK308224	BJ1896402	104.457	112.946	SB-706375	SB-706375	urotensin receptor antagonist	UTS2R	Preclinical
P101674	8A	E11	6_SPECS	CBK041659	BJ1895119	93.985	112.934	PYRITHYLDIONE	pyrithyldione	psychoactive drug		Withdrawn
P101695	15A	K04	6_SPECS	CBK307928	BJ1895573	106.668	112.906		pentacosanoic-acid			Preclinical
P101674	8A	N20	6_SPECS	CBK307732	BJ1894262	96.5569	112.903	LY223982	LY223982	leukotriene receptor antagonist	LTB4R	Phase 2
P101668	6A	K13	6_SPECS	CBK308129	BJ1896280	99.1306	112.894	A-839977	A-839977	purinergic receptor antagonist	P2RX7	Preclinical
P101668	6A	O09	6_SPECS	CBK041605	BJ1894245	95.6907	112.883	9-anthracenecarboxylic-acid	9-anthracenecarboxylic-acid		ANO1|CLCN1	Preclinical
P101677	9A	E06	6_SPECS	CBK308582	BJ1896916	101.134	112.882	lofemizole	lofemizole	cyclooxygenase inhibitor		Phase 3
P101674	8A	N17	6_SPECS	CBK309594	BJ1899094	96.6242	112.877	cedrol	cedrol			Phase 2
P101665	5A	G19	6_SPECS	CBK290249	BJ1895963	101.555	112.877	JLK-6	JLK-6	gamma secretase inhibitor	PSEN1	Preclinical
P101680	10A	F04	6_SPECS	CBK288296	BJ1898857	99.762	112.866	VX-702	VX-702	p38 MAPK inhibitor	IL1B|IL6|MAPK11|MAPK12|MAPK14|TNF	Phase 2
P101698	16A	F17	6_SPECS	CBK309585	BJ1899082	100.714	112.836	KD-023	KD-023	ACAT inhibitor	ACACA|ACACB	Phase 2
P101695	15A	K23	6_SPECS	CBK290041	BJ1895634	110.324	112.829	NECA	NECA	adenosine receptor agonist	ADORA1|ADORA2A|ADORA2B|ADORA3	Launched
P101686	12A	B18	6_SPECS	CBK290294	BJ1895474	92.6045	112.829	NEBIVOLOL HYDROCHLORIDE	nebivolol	adrenergic receptor antagonist	ADRB1	Launched	cardiology	hypertension
P101686	12A	F17	6_SPECS	CBK289880	BJ1896868	91.9807	112.809	Taurocholic acid	taurocholate	G protein-coupled receptor agonist	CEL|FABP6|SLCO1C1	Phase 1
P101698	16A	G04	6_SPECS	CBK289956	BJ1897439	58.7028	112.799	NU 7026	NU-7026	DNA dependent protein kinase inhibitor|mTOR inhibitor|PI3K inhibitor	PRKDC	Preclinical
P101671	7A	M07	6_SPECS	CBK290174	BJ1895860	100.808	112.797	SDZ-NKT-343	SDZ-NKT-343	tachykinin antagonist	TACR1	Phase 1
P101686	12A	J04	6_SPECS	CBK041506	BJ1894898	97.6388	112.786	FLUMEQUINE	flumequine	topoisomerase inhibitor		Launched	infectious disease	urinary tract infections
P101698	16A	C06	6_SPECS	CBK290019	BJ1895592	95.1864	112.781	NBI-27914	NBI-27914	corticotropin releasing factor receptor antagonist	CRHR1	Preclinical
P101683	11A	F15	6_SPECS	CBK042153	BJ1894612	104.069	112.742	ETHYLENEDIAMINE TETRACETIC ACID	ethylenediaminetetraacetic-acid	PKC inhibitor		Launched	neurology/psychiatry	metal toxicity
P101674	8A	J13	6_SPECS	CBK307963	BJ1895768	106.203	112.726	coenzyme-a	coenzyme-a
P101686	12A	M13	6_SPECS	CBK041443	BJ1894843	87.4133	112.685	DICHLOROPHEN	dichlorophen	anticestodal agent		Launched	infectious disease	hookworm|tapeworm
P101668	6A	F16	6_SPECS	CBK290282	BJ1896094	100.304	112.684	MIRA-1	MIRA-1	apoptosis stimulant		Preclinical
P101683	11A	L07	6_SPECS	CBK201022	BJ1895436	104.149	112.672	DESLORATIDINE	desloratadine	histamine receptor antagonist	HRH1	Launched	allergy	allergic rhinitis|urticaria
P101659	3A	I21	6_SPECS	CBK308984	BJ1897445	43.6561	112.651	XL228	XL228	Abl kinase inhibitor|insulin growth factor receptor inhibitor|SRC inhibitor	IGF1R|SRC	Phase 1
P101692	14A	L10	6_SPECS	CBK290455	BJ1894460	98.5263	112.635	1400W	1400W	nitric oxide synthase inhibitor	NOS1|NOS2|NOS3	Preclinical
P101668	6A	J23	6_SPECS	CBK308105	BJ1896255	91.6997	112.607	GSK9027	GSK9027	glucocorticoid receptor agonist	NR3C1	Preclinical
P101695	15A	M11	6_SPECS	CBK308303	BJ1896495	103.41	112.604	R-1485	R-1485	serotonin receptor antagonist	HTR6	Phase 1
P101692	14A	N07	6_SPECS	CBK290848	BJ1898467	85.9115	112.594	Azomycin (2-Nitroimidazole)	azomycin-(2-nitroimidazole)	protein synthesis inhibitor		Preclinical
P101695	15A	E14	6_SPECS	CBK309370	BJ1897964	98.3361	112.592	Saroglitazar	saroglitazar	PPAR receptor agonist	PPARA|PPARG	Launched	endocrinology|cardiology|gastroenterology	diabetes mellitus|dyslipidemia|non-alcoholic steatohepatitis (NASH)
P101677	9A	E16	6_SPECS	CBK040891	BJ1894077	106.634	112.578	flurofamide	flurofamide	urease inhibitor		Preclinical
P101689	13A	B20	6_SPECS	CBK309278	BJ1897846	89.5171	112.577	Cloconazole HCl	croconazole	bacterial cell wall synthesis inhibitor		Launched	infectious disease	fungal infection
P101686	12A	K11	6_SPECS	CBK307754	BJ1894400	94.6186	112.573	SODIUM OXYBATE	sodium-oxybate
P101671	7A	C07	6_SPECS	CBK041104	BJ1894274	86.4524	112.571	LY225910	LY225910	CCK receptor antagonist	CCKBR	Preclinical
P101686	12A	F09	6_SPECS	CBK290671	BJ1899163	90.8368	112.565	Asiatic acid	asiatic-acid	apoptosis stimulant	PYGM	Preclinical
P101686	12A	G04	6_SPECS	CBK308028	BJ1896069	100.017	112.534	CHLORPYRIFOS	chlorpyrifos	acetylcholinesterase inhibitor	ACHE	Launched
P101674	8A	D08	6_SPECS	CBK041956	BJ1895187	103.414	112.526	PASINIAZID	pasiniazid	FABI inhibitor	CYP1A2|CYP2C19|CYP2C8|CYP2E1|CYP3A4	Launched	infectious disease	tuberculosis
P101689	13A	J14	6_SPECS	CBK308655	BJ1897015	98.3139	112.499	TG 100801	TG-100801	SRC inhibitor|VEGFR inhibitor	CSK|FGFR1|FLT1|FLT4|KDR|SRC	Phase 2
P101686	12A	M11	6_SPECS	CBK307992	BJ1896018	91.0833	112.493	PHENYL AMINOSALICYLATE	phenyl-aminosalicylate			Launched	infectious disease	tuberculosis
P101665	5A	J23	6_SPECS	CBK289908	BJ1895827	114.053	112.484	dinoprostone	dinoprostone	prostanoid receptor agonist	CATSPER1|CATSPER2|CATSPER3|CATSPER4|PTGDR|PTGDR2|PTGER1|PTGER2|PTGER3|PTGER4|PTGFR|TBXA2R	Withdrawn
P101692	14A	B11	6_SPECS	CBK041784	BJ1895257	93.5427	112.476	OXYPHENCYCLIMINE HYDROCHLORIDE	oxyphencyclimine	cholinergic receptor antagonist		Launched	gastroenterology	peptic ulcer disease (PUD)
P101683	11A	O05	6_SPECS	CBK201011	BJ1895054	102.349	112.474	TENATOPRAZOLE	tenatoprazole	ATPase inhibitor	IDO1	Phase 2
P101674	8A	L11	6_SPECS	CBK309679	BJ1899194	95.4845	112.447	bupranolol	bupranolol	adrenergic receptor antagonist	ADRB1|ADRB2|ADRB3	Launched	cardiology|ophthalmology	hypertension|glaucoma
P101683	11A	I19	6_SPECS	CBK308532	BJ1896847	100.872	112.439	BIMU8 hydrate	BIMU-8	serotonin receptor agonist	HTR4	Preclinical
P101677	9A	H05	6_SPECS	CBK309691	BJ1899206	112.233	112.439	phenprocoumon	phenprocoumon	vitamin K antagonist	VKORC1	Launched	hematology	thrombosis|pulmonary embolism (PE)
P101689	13A	N17	6_SPECS	CBK308877	BJ1897313	87.8633	112.429	Radezolid	radezolid	bacterial 30S ribosomal subunit inhibitor|bacterial 50S ribosomal subunit inhibitor		Phase 2
P101668	6A	F22	6_SPECS	CBK011558	BJ1896358	107.464	112.419	flurizan	flurizan	gamma secretase inhibitor	APH1B|BACE1|IKBKG|PSEN1|PSEN2|PTGS1|PTGS2	Phase 3
P101698	16A	H19	6_SPECS	CBK293352	BJ1896779	92.7574	112.361	Mesulergine·HCl	mesulergine	dopamine receptor agonist	HTR2A|HTR2B|HTR2C|HTR3A|HTR3B|HTR6|HTR7	Phase 2
P101674	8A	N06	6_SPECS	CBK309655	BJ1899166	73.0391	112.356	Amrubicin	amrubicin	topoisomerase inhibitor	TOP2A|TOP2B	Launched	oncology	small cell lung cancer
P101698	16A	F07	6_SPECS	CBK308972	BJ1897428	105.294	112.343	GSK-J1	GSK-J1	histone demethylase inhibitor	KDM6B	Preclinical
P101707	19A	C16	6_SPECS	CBK024261	BJ1895798	111.809	112.338	PNU-22394	PNU-22394	serotonin receptor agonist	HTR2A|HTR2B|HTR2C|MAOA|MAOB	Phase 2
P101701	17A	C21	6_SPECS	CBK303933	BJ1897470	53.3012	112.32	NVP-CGM097	CGM097	MDM inhibitor	MDM2	Phase 1
P101656	2A	L16	6_SPECS	CBK011617	BJ1894969	101.025	112.31	KETOPROFEN	ketoprofen	cyclooxygenase inhibitor	PTGS1|PTGS2|SLC5A8	Launched	rheumatology	rheumatoid arthritis|osteoarthritis
P101674	8A	O15	6_SPECS	CBK309738	BJ1899257	95.8756	112.309	N-oxydiethylenebenzothiazole-2-sulfenamide	N-oxydiethylenebenzothiazole-2-sulfenamide			Preclinical
P101677	9A	H18	6_SPECS	CBK040894	BJ1894079	95.3933	112.299	4-DAMP	4-DAMP	cholinergic receptor antagonist	CHRM1|CHRM2|CHRM3|CHRM4|CHRM5	Preclinical
P101665	5A	H18	6_SPECS	CBK290770	BJ1897294	35.2556	112.272	PF-03814735	PF-03814735	Aurora kinase inhibitor	AURKA|AURKB	Phase 1
P101695	15A	D15	6_SPECS	CBK308203	BJ1896377	92.9139	112.266	A-867744	A-867744	acetylcholine receptor allosteric modulator	CHRNA3|CHRNA4|CHRNA7	Preclinical
P101695	15A	B05	6_SPECS	CBK034728	BJ1895839	96.298	112.243	BTS-54505	BTS-54505	dopamine reuptake inhibitor	SLC6A2|SLC6A3|SLC6A4	Withdrawn
P101659	3A	F20	6_SPECS	CBK201087	BJ1894705	104.345	112.23	NAFCILLIN SODIUM	nafcillin	bacterial cell wall synthesis inhibitor	CYP1A2|CYP3A4|SLC22A6	Launched	infectious disease	gram-positive bacterial infections
P101692	14A	L23	6_SPECS	CBK290332	BJ1895582	90.5958	112.211	tyrphostin-AG-825	tyrphostin-AG-825	protein tyrosine kinase inhibitor	ERBB2	Preclinical
P101686	12A	B13	6_SPECS	CBK307937	BJ1895618	92.3709	112.18	nisin	nisin	bacterial cell wall synthesis inhibitor		Phase 1
P101674	8A	M03	6_SPECS	CBK308552	BJ1896872	93.1008	112.177	(+/-)-exo,exo-2,3-camphanediol	23-cis/exo-camphanediol			Phase 1
P101692	14A	J23	6_SPECS	CBK307822	BJ1895215	98.6753	112.172	BRONOPOL	bronopol			Launched	obstetrics/gynecology	mastitis
P101665	5A	M10	6_SPECS	CBK308432	BJ1896657	111.668	112.171	CINPA-1	CINPA-1	CAR antagonist	NR1H4|NR1I3|PPARG	Preclinical
P101701	17A	J21	6_SPECS	CBK278091	BJ1898662	100.978	112.163	CPI-613	CPI-613	pyruvate dehydrogenase inhibitor	PDHA1	Phase 3
P101671	7A	E14	6_SPECS	CBK200874	BJ1898015	94.4693	112.141	imidurea	imidurea	other antibiotic		Preclinical
P101662	4A	D03	6_SPECS	CBK041125	BJ1894301	83.0508	112.132	PD-168077	PD-168077	dopamine receptor agonist	DRD2	Preclinical
P101677	9A	B13	6_SPECS	CBK293479	BJ1897875	99.8734	112.124	Met-enkephalin	metenkephalin	immunostimulant	OPRD1	Phase 2
P101689	13A	H03	6_SPECS	CBK015859	BJ1897892	69.384	112.123	cyclovalone	cyclovalone	breast cancer resistance protein inhibitor	ABCG2	Launched	gastroenterology	bile stimulation
P101698	16A	L22	6_SPECS	CBK309285	BJ1897854	105.241	112.093	AZD1446	AZD1446	acetylcholine receptor agonist	CHRNA4|CHRNB2	Phase 2
P101695	15A	L04	6_SPECS	CBK307740	BJ1894306	109.747	112.089	Isopropyl myristate	isopropyl-myristate			Launched	dermatology	cosmetic
P101680	10A	O14	6_SPECS	CBK307887	BJ1895443	113.263	112.054	BENURESTAT	benurestat	urease inhibitor		Phase 1
P101656	2A	E11	6_SPECS	CBK042059	BJ1894577	103.699	112.043	DACARBAZINE	dacarbazine	DNA alkylating agent	PGD|POLA2	Launched	oncology|hematologic malignancy	melanoma|Hodgkin's lymphoma
P101698	16A	G06	6_SPECS	CBK308836	BJ1897267	105.747	112.027	Vernakalant (Hydrochloride)	vernakalant	potassium channel blocker	KCNA5	Launched	cardiology	atrial fibrillation (AF)
P101674	8A	G13	6_SPECS	CBK307813	BJ1895102	102.561	112.026	NICOTINYL ALCOHOL TARTRATE	nicotinyl-alcohol-tartrate			Launched	cardiology|neurology/psychiatry	vascular spasm|vertigo
P101695	15A	I20	6_SPECS	CBK308347	BJ1896549	93.2354	112.023	JNJ-27141491	JNJ-27141491	CC chemokine receptor antagonist	CCR2	Preclinical
P101680	10A	O10	6_SPECS	CBK011672	BJ1895387	107.221	111.996	OXAPROZIN	oxaprozin	cyclooxygenase inhibitor	PTGS1|PTGS2	Launched	rheumatology	osteoarthritis|rheumatoid arthritis
P101671	7A	B16	6_SPECS	CBK041252	BJ1894450	70.4788	111.993	CP-339818	CP-339818	potassium channel blocker	KCNA3	Preclinical
P101686	12A	B19	6_SPECS	CBK290886	BJ1895408	103.014	111.988	MILTEFOSINE [5mM]	miltefosine	membrane integrity inhibitor	PLA2G1B	Launched	infectious disease	leishmaniasis
P101668	6A	E04	6_SPECS	CBK040924	BJ1894116	83.9257	111.98	erbstatin-analog	erbstatin-analog	EGFR inhibitor|tyrosine kinase inhibitor	EGFR	Preclinical
P101668	6A	F13	6_SPECS	CBK290059	BJ1895671	91.7988	111.972	OMDM-2	OMDM-2	FAAH inhibitor	GPR119	Preclinical
P101662	4A	M08	6_SPECS	CBK309244	BJ1897804	95.4265	111.962	Corosolic acid	corosolic-acid	PKC inhibitor|protein tyrosine kinase inhibitor	HSD11B1|PTPN1	Phase 2
P101665	5A	K21	6_SPECS	CBK309134	BJ1897649	98.9001	111.944	JNJ-42165279	JNJ-42165279	FAAH inhibitor	FAAH	Phase 2
P101689	13A	D08	6_SPECS	CBK309422	BJ1898127	95.5385	111.898	Pranidipine	pranidipine	calcium channel blocker	CACNA1C	Phase 2
P101689	13A	F20	6_SPECS	CBK011579	BJ1895068	90.1525	111.871	GRANISETRON HYDROCHLORIDE	granisetron	serotonin receptor antagonist	HTR3A	Launched	gastroenterology	nausea|vomiting
P101668	6A	C21	6_SPECS	CBK308321	BJ1896515	92.2738	111.861	ME-0328	ME-0328	PPAR receptor antagonist	PARP3	Preclinical
P101680	10A	F05	6_SPECS	CBK309466	BJ1898832	106.99	111.86	Tamibarotene	tamibarotene	retinoid receptor agonist	RARA|RARB	Launched	hematologic malignancy	acute promyelocytic leukemia (APL)
P101695	15A	I23	6_SPECS	CBK308285	BJ1896475	93.1497	111.843	TC-E-5006	TC-E-5006	gamma secretase modulator	APP	Preclinical
P101674	8A	O09	6_SPECS	CBK308541	BJ1896858	92.9616	111.842	Moxaverine	moxaverine	phosphodiesterase inhibitor		Launched	neurology/psychiatry	spasms
P101674	8A	M08	6_SPECS	CBK309715	BJ1899232	99.049	111.836	N-acetyl-tyrosine	N-acetyl-tyrosine			Launched
P101695	15A	E12	6_SPECS	CBK041335	BJ1894255	95.0904	111.83	cyanopindolol	cyanopindolol	adrenergic receptor antagonist	ADRB1|HTR1A|HTR1D	Phase 2
P101674	8A	M05	6_SPECS	CBK308439	BJ1896669	98.4868	111.828	N-(4-carboxyphenyl)-alpha-D-mannopyranosylamine	K-MAP			Phase 2
P101674	8A	G19	6_SPECS	CBK309413	BJ1898116	102.886	111.823	tribomsalan	tribomsalan			Preclinical
P101683	11A	M04	6_SPECS	CBK201003	BJ1895432	99.507	111.819	RIVASTIGMINE TARTRATE	rivastigmine	acetylcholinesterase inhibitor	ACHE|BCHE	Launched	neurology/psychiatry	Alzheimer's disease|Parkinson's Disease|senile dementia
P101701	17A	C18	6_SPECS	CBK308649	BJ1897009	94.2905	111.803	Olcegepant	BIBN4096	calcitonin antagonist	CALCA|CALCRL|RAMP1	Phase 2
P101668	6A	I14	6_SPECS	CBK289943	BJ1894012	93.9587	111.791	DNQX	DNQX	glutamate receptor antagonist	GRIA1|GRIA2|GRIK1|GRIN1|GRIN2A|GRIN2B	Preclinical
P101686	12A	I18	6_SPECS	CBK308614	BJ1896961	87.74	111.787	gabapentin-enacarbil	gabapentin-enacarbil	adrenergic receptor agonist	CACNA1G	Launched	neurology/psychiatry	restless leg syndrome|postherpetic neuralgia
P101701	17A	H19	6_SPECS	CBK277983	BJ1898673	102.887	111.763	Tofacitinib (CP-690550, Tasocitinib)
P101677	9A	D16	6_SPECS	CBK308598	BJ1896940	96.0602	111.719	Moprolol	moprolol	adrenergic receptor antagonist		Launched	cardiology|ophthalmology|neurology/psychiatry	hypertension|glaucoma|anxiety
P101653	1A	L23	6_SPECS	CBK041057	BJ1894216	118.283	111.711	dihydrexidine	dihydrexidine	dopamine receptor agonist	DRD1|DRD2|DRD3|DRD4|DRD5	Phase 2
P101662	4A	M22	6_SPECS	CBK308367	BJ1896576	109.758	111.707	WWL-113	WWL-113	carboxylesterase inhibitor	CES3	Preclinical
P101707	19A	C06	6_SPECS	CBK201027	BJ1898767	98.7742	111.704	Entacapone	entacapone	catechol O methyltransferase inhibitor	COMT	Launched	neurology/psychiatry	Parkinson's Disease
P101695	15A	I04	6_SPECS	CBK289947	BJ1898018	107.924	111.699	spaglumic-acid	spaglumic-acid	glutamate receptor antagonist	GRM3	Launched	allergy	allergic conjunctivitis|allergic rhinitis
P101698	16A	F05	6_SPECS	CBK290060	BJ1895672	99.4339	111.67	WAY-161503	WAY-161503	serotonin receptor agonist	HTR2C	Preclinical
P101698	16A	F08	6_SPECS	CBK308872	BJ1897308	91.0433	111.656	Adoprazine	adoprazine	dopamine receptor antagonist|serotonin receptor agonist	DRD2|HTR1A	Phase 2
P101686	12A	J11	6_SPECS	CBK307752	BJ1894398	93.0207	111.65	SODIUM GLUCONATE	sodium-gluconate			Launched
P101686	12A	E02	6_SPECS	CBK122788	BJ1895760	87.1071	111.64	MEQUINOL	mequinol		TYR	Launched	dermatology	skin depigmentation
P101683	11A	O04	6_SPECS	CBK308562	BJ1896886	95.3979	111.631	sobrepin	sobrepin	mucolytic agent		Launched	pulmonary	chest congestion
P101656	2A	C12	6_SPECS	CBK040883	BJ1894070	109.921	111.616	5-carboxamidotryptamine	5-carboxamidotryptamine	serotonin receptor agonist	HTR1A|HTR1B|HTR1D|HTR1E|HTR1F|HTR2A|HTR2B|HTR2C|HTR5A|HTR6|HTR7	Preclinical
P101683	11A	E08	6_SPECS	CBK011556	BJ1895003	92.6534	111.598	ZIDOVUDINE [AZT]	zidovudine	nucleoside reverse transcriptase inhibitor	TERT	Launched	infectious disease	human immunodeficiency virus (HIV-1)|acquired immunodeficiency syndrome (AIDS)
P101656	2A	G21	6_SPECS	CBK023303	BJ1894663	97.6315	111.595	INDAPAMIDE	indapamide	thiazide diuretic	CA2|HTR3A|KCNQ1	Launched	cardiology	hypertension|congestive heart failure
P101683	11A	F06	6_SPECS	CBK307914	BJ1895520	87.1837	111.594	OXELAIDIN CITRATE	oxelaidin	antitussive		Launched	pulmonary	cough suppressant
P101674	8A	H13	6_SPECS	CBK309616	BJ1899119	91.9471	111.557	sulmetozine	sulmetozine	gastrin inhibitor	GAST	Launched	gastroenterology	peptic ulcer disease (PUD)
P101665	5A	M20	6_SPECS	CBK002733	BJ1897606	108.788	111.549	BVT 2733	BVT-2733	11-beta hydroxysteroid dehydrogenase inhibitor	HSD17B1	Preclinical
P101656	2A	O10	6_SPECS	CBK042002	BJ1894639	104.768	111.547	GLUCOSAMINE HYDROCHLORIDE	glucosamine	glycosylated protein precursor	IL1B	Launched	neurology/psychiatry|rheumatology	muscle pain|rheumatoid arthritis|joint pain|backache
P101686	12A	L22	6_SPECS	CBK308488	BJ1896748	91.3046	111.543	L-Theanine	L-Theanine
P101656	2A	H11	6_SPECS	CBK041375	BJ1894786	102.922	111.531	SPIRONOLACTONE	spironolactone	mineralocorticoid receptor antagonist	AR|CACNA1A|CACNA1B|CACNA1C|CACNA1D|CACNA1F|CACNA1G|CACNA1H|CACNA1I|CACNA1S|CACNA2D1|CACNA2D2|CACNA2D3|CACNB1|CACNB2|CACNB3|CACNB4|CACNG1|CYP11B2|NR3C1|NR3C2|PGR|SHBG	Launched	endocrinology|cardiology|gastroenterology|rheumatology	hyperaldosteronism|congestive heart failure|hepatic cirrhosis|nephrotic syndrome|hypertension|hypokalemia
P101671	7A	K07	6_SPECS	CBK290244	BJ1895957	101.903	111.526	UCL-2077	UCL-2077	slow afterhyperpolarization channel blocker		Preclinical
P101674	8A	J16	6_SPECS	CBK050377	BJ1895890	88.7091	111.515	GW-3965	GW-3965	LXR agonist	NR1H2|NR1H3	Preclinical
P101656	2A	H06	6_SPECS	CBK015670	BJ1894733	90.2722	111.498	PAPAVERINE HYDROCHLORIDE	papaverine	phosphodiesterase inhibitor	PDE10A|PDE4B|PDE5A	Launched	cardiology|hematology|gastroenterology	myocardial infarction|angina pectoris|pulmonary embolism (PE)|colitis|vascular spasm
P101674	8A	I15	6_SPECS	CBK309664	BJ1899176	100.553	111.477	uric-acid	uric-acid		PYGL	Phase 3
P101671	7A	D03	6_SPECS	CBK290140	BJ1895804	88.7066	111.47	GW-0742	GW-0742	PPAR receptor agonist	PPARD	Preclinical
P101656	2A	N18	6_SPECS	CBK200803	BJ1895087	110.369	111.469	CEFOTETAN	cefotetan	bacterial cell wall synthesis inhibitor		Launched	infectious disease	urinary tract infections|respiratory tract infections|skin infections|gynecologic infections|chlamydia|intra-abdominal infections|bone and joint infections|surgical prophylaxis
P101698	16A	C09	6_SPECS	CBK041045	BJ1896769	98.4436	111.468	1-(3-Chlorophenyl)piperazine·HCl	mCPP	serotonin receptor agonist	HTR1A|HTR1D|HTR1E|HTR2A|HTR2B|HTR2C|HTR6	Phase 2
P101695	15A	K03	6_SPECS	CBK309415	BJ1899068	102.197	111.463	Rose Bengal Sodium Salt	rose-bengal	contrast agent|immunostimulant		Launched	radiology	diagnostic agent
P101695	15A	N16	6_SPECS	CBK309189	BJ1897717	101.866	111.449	Iloprost	iloprost	platelet aggregation inhibitor|prostanoid receptor agonist	PTGDR|PTGER1|PTGER2|PTGER3|PTGER4|PTGFR|PTGIR|TBXA2R	Launched	pulmonary	pulmonary arterial hypertension (PAH)
P101701	17A	M06	6_SPECS	CBK293879	BJ1898922	38.9816	111.447	CC-292 (AVL-292)	AVL-292	Bruton's tyrosine kinase (BTK) inhibitor	BTK|YES1	Phase 2
P101677	9A	G12	6_SPECS	CBK308470	BJ1896710	111.491	111.444	gamma-linolenic-acid	gamma-linolenic-acid	cyclooxygenase inhibitor|prostanoid receptor agonist	PTGS1|PTGS2	Phase 2
P101680	10A	C14	6_SPECS	CBK290841	BJ1898552	106.232	111.439	Aloperine	aloperine			Preclinical
P101665	5A	J22	6_SPECS	CBK006318	BJ1894137	116.823	111.419	timolol	timolol	adrenergic receptor antagonist	ADRB1|ADRB2	Launched	ophthalmology	ocular hypertension|glaucoma
P101689	13A	B18	6_SPECS	CBK011679	BJ1896013	99.6382	111.417	METERGOLINE	metergoline	dopamine receptor agonist|serotonin receptor antagonist	HTR1A|HTR1B|HTR1D|HTR1E|HTR1F|HTR2A|HTR2B|HTR2C|HTR5A|HTR6|HTR7	Launched	neurology/psychiatry|endocrinology	seasonal affective disorder|anxiety|hyperprolactinemia
P101671	7A	K06	6_SPECS	CBK308396	BJ1896611	102.73	111.41	ML-365	ML-365
P101692	14A	L20	6_SPECS	CBK309321	BJ1897903	84.5041	111.408	sodium acrylate	acrylate	mucus protecting agent		Phase 3
P101665	5A	I18	6_SPECS	CBK308883	BJ1897319	105.175	111.398	Phenylpiracetam	phenylpiracetam	noradrenaline uptake inhibitor		Launched	neurology/psychiatry	anxiety|fatigue|depression
P101659	3A	C19	6_SPECS	CBK011636	BJ1894632	82.6569	111.379	FLUOROURACIL	5-fluorouracil	thymidylate synthase inhibitor	DPYD|TYMS	Launched	oncology	colorectal cancer|breast cancer|pancreatic cancer|gastric adenocarcinoma
P101671	7A	F13	6_SPECS	CBK308107	BJ1896257	96.6944	111.373	Tiracizine	tiracizine	sodium channel blocker	SCN5A	Withdrawn
P101656	2A	L06	6_SPECS	CBK023827	BJ1894698	98.618	111.36	METOCLOPRAMIDE HYDROCHLORIDE	metoclopramide	dopamine receptor antagonist|serotonin receptor antagonist	CHRM1|DRD2|HTR3A|HTR3B|HTR4	Launched	gastroenterology	gastroparesis|nausea|vomiting
P101707	19A	E22	6_SPECS	CBK288263	BJ1898225	102.898	111.316	OSI-930	OSI-930	KIT inhibitor|VEGFR inhibitor	FLT1|KDR|KIT	Phase 1
P101707	19A	G04	6_SPECS	CBK309504	BJ1898924	88.9655	111.302	BAF312 (Siponimod)	siponimod	sphingosine 1-phosphate receptor modulator	S1PR1	Launched	neurology/psychiatry	multiple sclerosis
P101665	5A	L20	6_SPECS	CBK309163	BJ1897682	111.72	111.294	Laropiprant	laropiprant	prostanoid receptor antagonist	PTGDR|PTGDR2|PTGER1|PTGER2|PTGER3|PTGFR|PTGIR|TBXA2R	Launched	cardiology	cholesterol
P101671	7A	G16	6_SPECS	CBK200888	BJ1898006	97.247	111.286	methyldopate	methyldopate			Launched	cardiology	hypertension
P101653	1A	M13	6_SPECS	CBK290464	BJ1894243	108.121	111.275	BD-1047	BD-1047	adrenergic receptor antagonist	SIGMAR1	Preclinical
P101701	17A	C19	6_SPECS	CBK308940	BJ1897392	93.9614	111.272	Atrasentan (hydrochloride)	atrasentan	endothelin receptor antagonist	EDNRA	Phase 3
P101662	4A	F20	6_SPECS	CBK042132	BJ1894547	110.694	111.27	CHLOROCRESOL	chlorocresol	ryanodine receptor activator		Launched	infectious disease	first-aid antiseptic
P101701	17A	C12	6_SPECS	CBK308569	BJ1896895	94.3005	111.267	pravadoline	pravadoline	cyclooxygenase inhibitor	CNR1|CNR2	Preclinical
P101677	9A	B21	6_SPECS	CBK309625	BJ1899129	105.007	111.26	obidoxime	obidoxime	cholinesterase reactivator	ACHE	Launched	critical care|neurology/psychiatry	poison antidote|nerve gas poisoning
P101677	9A	F14	6_SPECS	CBK308376	BJ1896586	106.217	111.253	ZLN-024	ZLN-024
P101671	7A	C18	6_SPECS	CBK308034	BJ1896080	94.1801	111.242	VU1545	VU1545	glutamate receptor positive allosteric modulator	GRM5	Preclinical
P101680	10A	J04	6_SPECS	CBK041511	BJ1898813	101.584	111.239	Levodropropizine	levodropropizine	antitussive		Launched	pulmonary	cough suppressant
P101686	12A	G15	6_SPECS	CBK307970	BJ1895909	88.879	111.237	tacalcitol	tacalcitol	vitamin D receptor agonist	VDR	Launched	dermatology	psoriasis|chapped lips
P101659	3A	D20	6_SPECS	CBK041936	BJ1894690	98.1559	111.228	METHIMAZOLE	methimazole	antithyroid agent	TPO	Launched	endocrinology	hyperthyroidism
P101680	10A	D18	6_SPECS	CBK309559	BJ1899020	96.6207	111.222	ORY-1001 (RG-6016) 2HCl	ORY-1001	histone lysine demethylase inhibitor	KDM1A	Phase 1/Phase 2
P101698	16A	F04	6_SPECS	CBK308687	BJ1897066	92.9396	111.207	Danegaptide Hydrochloride	danegaptide	gap junction modulator		Phase 2
P101653	1A	K22	6_SPECS	CBK278132	BJ1896131	56.3167	111.205	GSK650394	GSK650394	serum/glucocorticoid regulated kinase inhibitor	SGK1|SGK2	Preclinical
P101692	14A	H16	6_SPECS	CBK309360	BJ1897953	91.4196	111.198	xibenolol	xibenolol	adrenergic receptor antagonist		Phase 3
P101701	17A	O14	6_SPECS	CBK309548	BJ1898992	77.35	111.191	MPI-0479605	MPI-0479605	mitotic kinase inhibitor	TTK	Preclinical
P101701	17A	I19	6_SPECS	CBK200611	BJ1898364	102.484	111.181	Liranaftate	liranaftate	fungal squalene epoxidase inhibitor		Launched	infectious disease	fungal infection
P101701	17A	G20	6_SPECS	CBK309511	BJ1898937	98.3638	111.175	AGI-6780	AGI-6780	isocitrate dehydrogenase inhibitor	IDH2	Preclinical
P101656	2A	K04	6_SPECS	CBK041913	BJ1894714	104.763	111.142	NITROFURAZONE	nitrofurazone	bacterial DNA inhibitor		Launched	infectious disease	first-aid antibiotic
P101692	14A	M13	6_SPECS	CBK308036	BJ1896090	95.0542	111.129	PF-429242	PF-429242	SREBP inhibitor	MBTPS1	Preclinical
P101683	11A	N12	6_SPECS	CBK201019	BJ1895295	99.4006	111.073	CLARITHROMYCIN	clarithromycin	bacterial 50S ribosomal subunit inhibitor	CYP3A4	Launched	otolaryngology|pulmonary|infectious disease	pharyngitis|tonsillitis|sinusitis|bronchitis|pneumonia|skin infections|otitis
P101668	6A	H12	6_SPECS	CBK041216	BJ1894257	100.392	111.067	AH11110	AH11110	adrenergic receptor ligand	ADRA1B	Preclinical
P101677	9A	D14	6_SPECS	CBK308334	BJ1896531	75.1624	111.063	KRCA-0008	KRCA-0008	ALK inihibitor	ALK	Preclinical
P101665	5A	D22	6_SPECS	CBK308820	BJ1897242	104.346	111.06	Testolactone	testolactone
P101674	8A	H05	6_SPECS	CBK040994	BJ1894172	97.4577	111.049	4-IBP	4-IBP	sigma receptor agonist	SIGMAR1	Preclinical
P101695	15A	F02	6_SPECS	CBK293889	BJ1897092	47.0105	111.049	PFK-015	PFK-015	phosphofructokinase inhibitor	PFKFB3	Phase 1
P101674	8A	O21	6_SPECS	CBK308500	BJ1896793	103.036	111.038	Metocurine	metocurine	acetylcholine receptor antagonist	CHRM2|CHRNA2	Launched	neurology/psychiatry	muscle relaxant
P101674	8A	M14	6_SPECS	CBK307941	BJ1895631	96.8631	110.959	tesaglitazar	tesaglitazar	insulin sensitizer|PPAR receptor agonist	PPARA|PPARG	Phase 3
P101656	2A	D13	6_SPECS	CBK040922	BJ1894113	90.2318	110.958	PCA-4248	PCA-4248	platelet activating factor receptor antagonist	PTAFR	Phase 1
P101686	12A	G03	6_SPECS	CBK200833	BJ1895970	90.8654	110.946	PRASTERONE ACETATE	prasterone-acetate			Preclinical
P101686	12A	H11	6_SPECS	CBK041893	BJ1894778	91.842	110.94	RIFAMPIN
P101686	12A	H13	6_SPECS	CBK309417	BJ1898122	88.12	110.926	Letosteine	letosteine	mucolytic agent		Launched	pulmonary|infectious disease	bronchitis|pneumonia
P101656	2A	F14	6_SPECS	CBK042037	BJ1894593	103.454	110.918	DIETHYLCARBAMAZINE CITRATE	diethylcarbamazine	lipoxygenase inhibitor	ALOX5|PTGS1	Launched	infectious disease	filariasis
P101695	15A	C22	6_SPECS	CBK308146	BJ1896308	96.8716	110.916	GW-542573X	GW-542573X	calcium channel activator	KCNN1	Preclinical
P101692	14A	L17	6_SPECS	CBK041338	BJ1894266	87.2572	110.909	BMY-7378	BMY-7378	adrenergic receptor antagonist|serotonin receptor antagonist	ADRA1A|ADRA1B|ADRA1D|HTR1A	Preclinical
P101692	14A	K02	6_SPECS	CBK041785	BJ1895259	80.4516	110.907	PROPAFENONE HYDROCHLORIDE	propafenone	antiarrhythmic	ADRB1|ADRB2|KCNA5|KCNH2	Launched	cardiology	atrial fibrillation (AF)|ventricular tachycardia (VT)|ventricular arrhythmias
P101665	5A	L19	6_SPECS	CBK308766	BJ1897167	100.38	110.889	Brilanestrant	GDC-0810	selective estrogen receptor destabilizer	ESR1	Phase 2
P101686	12A	I16	6_SPECS	CBK309653	BJ1899164	81.926	110.874	Omeprazole sulphide	omeprazole-sulfide	ATPase inhibitor		Phase 1
P101674	8A	G07	6_SPECS	CBK041655	BJ1895113	94.349	110.874	ADIPHENINE HYDROCHLORIDE	adiphenine	acetylcholine receptor antagonist	CHRNA1	Launched	neurology/psychiatry	spasms
P101680	10A	I03	6_SPECS	CBK289836	BJ1898656	95.6349	110.865	3-Methyladenine (3-MA)	3-methyladenine	PI3K inhibitor	PI3	Preclinical
P101677	9A	I04	6_SPECS	CBK290224	BJ1895928	112.879	110.852	TCS-359	TCS-359	FLT3 inhibitor	FLT3	Preclinical
P101701	17A	H04	6_SPECS	CBK309445	BJ1898781	97.3045	110.834	Schisandrin B	schisandrin-b
P101656	2A	H16	6_SPECS	CBK015675	BJ1894951	94.1348	110.818	SULFAMETER	sulfameter	dihydrofolate reductase inhibitor	DHFR	Launched	infectious disease	urinary tract infections
P101680	10A	C07	6_SPECS	CBK277952	BJ1898301	42.3298	110.817	MK-1775	MK-1775	WEE1 kinase inhibitor	WEE1	Phase 2
P101701	17A	C14	6_SPECS	CBK011687	BJ1896784	98.6251	110.81	Nalbuphine·HCl	nalbuphine	opioid receptor agonist|opioid receptor antagonist	OPRD1|OPRK1|OPRM1	Launched	neurology/psychiatry	pain relief
P101656	2A	F06	6_SPECS	CBK016703	BJ1894591	88.6537	110.805	DICUMAROL	dicoumarol	NADPH inhibitor	CRYZ|NQO1|VKORC1	Launched	hematology	deep vein thrombosis (DVT)
P101695	15A	C17	6_SPECS	CBK309460	BJ1898825	104.918	110.805	Erythritol	erythritol			Launched
P101689	13A	K15	6_SPECS	CBK308652	BJ1897012	47.4292	110.802	AZD1152	barasertib	Aurora kinase inhibitor	AURKA|AURKB	Phase 2/Phase 3
P101677	9A	C14	6_SPECS	CBK309643	BJ1899153	103.935	110.801	1-Bromoperfluorooctane	perflubron	contrast agent		Launched	radiology	contrast agent
P101665	5A	F17	6_SPECS	CBK011677	BJ1894076	99.3106	110.793	dihydroergotamine	dihydroergotamine	serotonin receptor agonist	ADRA2A|DRD2|HTR1B|HTR1D|HTR1E|HTR1F|HTR2B|HTR7	Launched	neurology/psychiatry	migraine headache
P101680	10A	L07	6_SPECS	CBK290982	BJ1898799	103.398	110.775	Sodium Nitrite	sodium-nitrite	nitric oxide donor		Launched	critical care	poison antidote|cyanide poisoning
P101674	8A	J23	6_SPECS	CBK308339	BJ1896537	24.0614	110.748	GSK-1562590	GSK-1562590
P101701	17A	D18	6_SPECS	CBK200939	BJ1898830	95.8946	110.738	Alizapride hydrochloride	alizapride	dopamine receptor antagonist		Launched	gastroenterology	nausea
P101704	18A	B16	6_SPECS	CBK290427	BJ1898980	92.3189	110.714	Loxistatin Acid (E-64C)	loxistatin-acid	cysteine peptidase inhibitor	CTSB	Preclinical
P101668	6A	B21	6_SPECS	CBK290061	BJ1895674	88.8241	110.707	SR-2640	SR-2640	leukotriene receptor antagonist	CYSLTR1	Phase 2
P101695	15A	M19	6_SPECS	CBK308467	BJ1896707	98.021	110.66	Fluorocholine chloride	fluoromethylcholine			Launched
P101683	11A	G23	6_SPECS	CBK175920	BJ1895417	98.9989	110.656	FIPRONIL	fipronil	chloride channel blocker|GABA gated chloride channel blocker		Launched	infectious disease	flea control
P101692	14A	M18	6_SPECS	CBK040970	BJ1894155	91.5152	110.616	7-hydroxy-DPAT	7-hydroxy-DPAT	dopamine receptor agonist	DRD2|DRD3	Preclinical
P101698	16A	L12	6_SPECS	CBK175898	BJ1894455	81.92	110.606	FPL-64176	FPL-64176	calcium channel activator	CACNA1C|CACNA1S	Preclinical
P101692	14A	J15	6_SPECS	CBK308968	BJ1897423	89.2003	110.597	Vesatolimod	GS-9620	toll-like receptor agonist	TLR7	Phase 2
P101704	18A	L23	6_SPECS	CBK012265	BJ1895362	79.899	110.591	ETHACRIDINE LACTATE	ethacridine-lactate-monohydrate	DNA intercalating agent		Preclinical
P101653	1A	H16	6_SPECS	CBK040996	BJ1894173	116.358	110.587	PG-9	PG-9	acetylcholine receptor agonist		Preclinical
P101686	12A	F12	6_SPECS	CBK308571	BJ1896899	100.426	110.582	Carbocysteine	SCMC-Lys	mucolytic agent	GSTP1	Launched	pulmonary	chronic obstructive pulmonary disease (COPD)
P101671	7A	D19	6_SPECS	CBK041295	BJ1894112	96.3012	110.567	alpha-methylhistamine-dihydrobromide-(R)-(-)	alpha-methylhistamine-dihydrobromide-(R)-(-)	histamine receptor agonist	HRH3	Preclinical
P101656	2A	M07	6_SPECS	CBK041912	BJ1894713	113.077	110.563	NITROFURANTOIN	nitrofurantoin	DNA inhibitor		Launched	infectious disease	urinary tract infections|pyelonephritis
P101707	19A	C12	6_SPECS	CBK023339	BJ1895328	100.734	110.533	CINCHOPHEN	cinchophen	analgesic agent		Launched	rheumatology	gout
P101665	5A	E07	6_SPECS	CBK308688	BJ1897067	99.0806	110.512	Camicinal	camicinal	motilin receptor agonist	MLNR	Phase 2
P101695	15A	M22	6_SPECS	CBK308262	BJ1896447	104.635	110.511	PF-04418948	PF-04418948	prostaglandin inhibitor	PTGER2	Phase 1
P101701	17A	M15	6_SPECS	CBK290869	BJ1898698	86.0894	110.476	SAR131675	SAR131675	VEGFR inhibitor	FLT4	Preclinical
P101707	19A	G23	6_SPECS	CBK308223	BJ1896401	101.209	110.459	KB-SRC-4	KB-SRC-4	SRC inhibitor	SRC	Preclinical
P101689	13A	O13	6_SPECS	CBK042036	BJ1899146	94.2524	110.454	dienestrol	dienestrol	estrogen receptor agonist	ESR1	Launched	endocrinology	menopause
P101677	9A	C09	6_SPECS	CBK308341	BJ1896540	94.9955	110.449	TC-G-1005	TC-G-1005	G protein-coupled receptor agonist	GPBAR1	Preclinical
P101656	2A	H10	6_SPECS	CBK041407	BJ1894814	104.621	110.436	TOLMETIN SODIUM	tolmetin	cyclooxygenase inhibitor	PTGS1|PTGS2	Launched	rheumatology	rheumatoid arthritis|osteoarthritis
P101707	19A	B09	6_SPECS	CBK307865	BJ1895345	101.846	110.434	CLIMBAZOLE	climbazole	enzyme inducer		Launched	dermatology	dandruff|eczema
P101659	3A	L22	6_SPECS	CBK308886	BJ1897322	103.849	110.433	Tedizolid	tedizolid	bacterial 50S ribosomal subunit inhibitor		Launched	infectious disease	skin infections
P101692	14A	M08	6_SPECS	CBK015558	BJ1894122	98.2554	110.413	7-nitroindazole	7-nitroindazole	nitric oxide synthase inhibitor	NOS1|NOS2|NOS3	Preclinical
P101686	12A	J19	6_SPECS	CBK041148	BJ1895585	87.8145	110.405	AM-630, Iodopravadoline	AM-630	cannabinoid receptor antagonist	CNR1|CNR2	Preclinical
P101686	12A	K12	6_SPECS	CBK308624	BJ1896979	92.0619	110.389	Proglumetacin	proglumetacin	cyclooxygenase inhibitor	PTGS1|PTGS2	Launched	neurology/psychiatry	pain relief
P101656	2A	N13	6_SPECS	CBK041903	BJ1894751	98.99	110.388	PIPERACILLIN SODIUM	piperacillin	bacterial cell wall synthesis inhibitor		Launched	infectious disease	intra-abdominal infections|skin infections|pelvic inflammatory disease|pneumonia
P101680	10A	I06	6_SPECS	CBK290507	BJ1898237	99.6331	110.363	AMG-073 HCl (Cinacalcet hydrochloride)	cinacalcet	calcium channel activator	CASR	Launched	endocrinology|nephrology|oncology	hyperparathyroidism|chronic kidney disease (CKD)|parathyroid carcinoma|hypercalcemia
P101683	11A	C20	6_SPECS	CBK011605	BJ1895457	108.398	110.354	METHSUXIMIDE	methsuximide	T-type calcium channel blocker	CACNA1G|CACNA1H|CACNA1I	Launched	neurology/psychiatry	seizures
P101692	14A	D10	6_SPECS	CBK200646	BJ1898040	93.4247	110.35	josamycin	josamycin	bacterial 50S ribosomal subunit inhibitor		Launched	pulmonary	bronchitis
P101665	5A	E18	6_SPECS	CBK309060	BJ1897541	114.367	110.34	Grapiprant	grapiprant	prostaglandin inhibitor	PTGER4	Launched	rheumatology	osteoarthritis
P101668	6A	E14	6_SPECS	CBK290338	BJ1895698	97.3455	110.338	U-0124	U-0124	MEK inhibitor		Preclinical
P101701	17A	G03	6_SPECS	CBK290948	BJ1899032	95.2133	110.323	Tenovin-1	tenovin-1	SIRT inhibitor|TP53 activator	SIRT1	Preclinical
P101683	11A	F16	6_SPECS	CBK011737	BJ1895440	95.0087	110.318	OXYBUTYNIN CHLORIDE	oxybutynin	acetylcholine receptor antagonist	CHRM1|CHRM2|CHRM3	Launched	urology	urinary incontinence
P101653	1A	F06	6_SPECS	CBK291016	BJ1896206	99.2985	110.316	UNC0224	UNC0224	histone lysine methyltransferase inhibitor	EHMT1|EHMT2	Preclinical
P101671	7A	F07	6_SPECS	CBK307819	BJ1895184	99.3306	110.285	TETROQUINONE	tetroquinone			Preclinical
P101707	19A	F18	6_SPECS	CBK200612	BJ1895365	89.3027	110.284	BENAZEPRIL HYDROCHLORIDE	benazepril	angiotensin converting enzyme inhibitor	ACE	Launched	cardiology	hypertension
P101653	1A	O22	6_SPECS	CBK307739	BJ1894304	100.805	110.283	Salvianolic Acid B	salvianolic-acid-B	EGFR inhibitor|metalloproteinase inhibitor	MMP9	Phase 2
P101707	19A	C08	6_SPECS	CBK290519	BJ1898716	101.696	110.272	Prucalopride	prucalopride	serotonin receptor agonist	HTR4	Launched	gastroenterology	constipation
P101683	11A	N18	6_SPECS	CBK200962	BJ1895536	99.1026	110.265	ARIPIPRAZOLE	aripiprazole	serotonin receptor agonist|serotonin receptor antagonist	ADRA1A|ADRA1B|ADRA2A|ADRA2B|ADRA2C|CHRM1|CHRM2|CHRM3|CHRM4|CHRM5|DRD1|DRD2|DRD3|DRD4|DRD5|HRH1|HTR1A|HTR1B|HTR1D|HTR1E|HTR2A|HTR2C|HTR3A|HTR6|HTR7	Launched	neurology/psychiatry	depression|schizophrenia|bipolar disorder
P101671	7A	G06	6_SPECS	CBK041648	BJ1895107	95.8123	110.26	RETINYL ACETATE	retinyl-acetate			Launched
P101683	11A	M22	6_SPECS	CBK200501	BJ1896697	102.283	110.224	loracarbef	loracarbef	bacterial cell wall synthesis inhibitor		Launched	infectious disease|otolaryngology|pulmonary	ear infections|laryngitis|bronchitis|pneumonia|urinary tract infections|skin infections
P101698	16A	E12	6_SPECS	CBK278137	BJ1896336	71.4894	110.207	wiskostatin	wiskostatin	actin related protein inhibitor|neural Wiskott-Aldrich syndrome protein inhibitor	WASL	Preclinical
P101668	6A	O07	6_SPECS	CBK040884	BJ1894071	117.161	110.188	cinanserin	cinanserin	serotonin receptor antagonist	HTR2A	Preclinical
P101671	7A	B09	6_SPECS	CBK041255H	BJ1894459	98.4828	110.184	chromanol-(+/-)	chromanol-(+/-)	potassium channel blocker		Preclinical
P101674	8A	I06	6_SPECS	CBK023968	BJ1899228	99.9667	110.181	esaprazole	esaprazole			Phase 2
P101683	11A	I12	6_SPECS	CBK290500	BJ1895499	86.7147	110.18	FLUDARABINE PHOSPHATE	fludarabine-phosphate	ribonucleotide reductase inhibitor	POLA1|POLD1|POLE|RRM1|RRM2|RRM2B	Launched	hematologic malignancy	chronic lymphocytic leukemia (CLL)
P101704	18A	I22	6_SPECS	CBK307848	BJ1895299	100.189	110.162	BETAMIPRON	betamipron	panipenem uptake inhibitor		Launched	nephrology	renal toxicity
P101683	11A	J23	6_SPECS	CBK200946	BJ1895422	100.107	110.16	RANOLAZINE DIHYDROCHLORIDE	ranolazine	sodium channel blocker	SCN10A|SCN9A	Launched	cardiology	chronic stable angina
P101686	12A	N18	6_SPECS	CBK308613	BJ1896960	42.3637	110.159	Etoposide phosphate	etoposide-phosphate	topoisomerase inhibitor	TOP2A	Launched	oncology	testicular carcinoma|small cell lung cancer
P101659	3A	K21	6_SPECS	CBK308758	BJ1897159	100.366	110.141	S1P1 Agonist III	S1P1-agonist-III	sphingosine kinase inhibitor	S1PR1	Preclinical
P101695	15A	L12	6_SPECS	CBK290004	BJ1895567	98.3905	110.138	SR-59230A	SR-59230A	adrenergic receptor antagonist	ADRB1|ADRB2|ADRB3	Preclinical
P101707	19A	E15	6_SPECS	CBK200952	BJ1895361	111.339	110.128	ALENDRONATE SODIUM TRIHYDRATE	alendronate	bone resorption inhibitor	ATP6V1A|FDPS|PTPN4|PTPRE|PTPRS	Launched	orthopedics	osteoporosis
P101668	6A	E03	6_SPECS	CBK290058	BJ1895667	85.1376	110.116	NNC-63-0532	NNC-63-0532	opioid receptor agonist	OPRL1	Preclinical
P101683	11A	O06	6_SPECS	CBK041628	BJ1895011	99.8244	110.112	PIPERIDOLATE HYDROCHLORIDE	piperidolate	acetylcholine receptor antagonist	CHRM1	Launched	neurology/psychiatry	spasms
P101656	2A	E16	6_SPECS	CBK041155	BJ1894325	96.2057	110.099	AM-281	AM-281	cannabinoid receptor antagonist	CNR1|CNR2|GPR55	Preclinical
P101704	18A	O19	6_SPECS	CBK290126	BJ1895785	94.9122	110.09	SN-6	SN-6	sodium/calcium exchange inhibitor		Preclinical
P101653	1A	J22	6_SPECS	CBK290291	BJ1896107	112.102	110.079	GSK-0660	GSK-0660
P101680	10A	L13	6_SPECS	CBK309533	BJ1898970	87.5009	110.077	JSH-23	NFKB-activation-inhibitor-II	NFkB pathway inhibitor	RELA	Preclinical
P101674	8A	J06	6_SPECS	CBK309730	BJ1899248	103.729	110.075	2-cyanopyrimidine	2-cyanopyrimidine
P101704	18A	K22	6_SPECS	CBK307857	BJ1895327	98.7889	110.075	CHLORINDIONE	chlorindione			Preclinical
P101677	9A	O22	6_SPECS	CBK288256	BJ1898208	100.528	110.055	WZ4002	WZ-4002	EGFR inhibitor	EGFR|ERBB2	Preclinical
P101653	1A	O10	6_SPECS	CBK308332	BJ1896529	117.084	110.046	adiporon	adiporon	adiponectin receptor agonist	ADIPOR1|ADIPOR2	Preclinical
P101692	14A	M12	6_SPECS	CBK040875	BJ1894066	92.6399	110.043	m-Chlorophenylbiguanide	m-Chlorophenylbiguanide
P101704	18A	H22	6_SPECS	CBK309501	BJ1898917	97.5694	110.018	Mdivi-1	mdivi-1	dynamin inhibitor	DNM1	Preclinical
P101704	18A	L19	6_SPECS	CBK290896	BJ1898763	94.6397	110.013	Indacaterol Maleate	indacaterol	adrenergic receptor agonist	ADRB1|ADRB2	Launched	pulmonary	chronic obstructive pulmonary disease (COPD)
P101692	14A	B06	6_SPECS	CBK200564	BJ1898054	88.5539	110.011	epirizole	epirizole	cyclooxygenase inhibitor	PTGS1|PTGS2	Launched	neurology/psychiatry	pain relief
P101707	19A	J05	6_SPECS	CBK308283	BJ1896473	94.0524	110.008	ML-298	ML-298
P101695	15A	F18	6_SPECS	CBK308242	BJ1896422	85.4286	110.007	TC-Mps1-12	TC-Mps1-12	monopolar spindle 1 kinase inhibitor	TTK	Preclinical
P101695	15A	I11	6_SPECS	CBK308058	BJ1896165	101.936	110.004	Teijin-compound-1	Teijin-compound-1
P101668	6A	D04	6_SPECS	CBK024349	BJ1894492	81.6403	109.998	rimcazole	rimcazole	sigma receptor antagonist	SIGMAR1	Phase 1
P101674	8A	B08	6_SPECS	CBK308553	BJ1896873	99.0226	109.994		4-propylbenzoic-acid			Preclinical
P101659	3A	K15	6_SPECS	CBK290722	BJ1897215	98.2609	109.989	LY310762	LY310762	serotonin receptor antagonist	HTR1D	Preclinical
P101656	2A	J04	6_SPECS	CBK042033	BJ1894587	97.9877	109.978	DIBENZOTHIOPHENE	dibenzothiophene			Preclinical
P101683	11A	G03	6_SPECS	CBK307888	BJ1895444	93.8686	109.972	BENZOXIQUINE	benzoxiquine	antiinfective drug		Preclinical
P101659	3A	I22	6_SPECS	CBK309106	BJ1897612	98.4951	109.972	MUT056399	MUT056399	FABI inhibitor		Phase 1
P101665	5A	B13	6_SPECS	CBK290172	BJ1895856	98.7354	109.947	fenobam	fenobam	glutamate receptor antagonist	GRM5	Phase 2
P101653	1A	K18	6_SPECS	CBK307759	BJ1894406	114.588	109.941	CAPTAMINE	captamine			Preclinical
P101668	6A	O21	6_SPECS	CBK011568	BJ1895635	105.595	109.931	ibudilast	ibudilast	leukotriene receptor antagonist|phosphodiesterase inhibitor	IL1B|IL6|PDE3A|PDE4A|PDE4B|PDE4C|PDE4D|PDE5A	Launched	pulmonary|neurology/psychiatry	asthma|stroke
P101692	14A	M16	6_SPECS	CBK309684	BJ1899199	99.5399	109.916	MR-948	MR-948	thromboxane synthase inhibitor	TBXAS1	Phase 1
P101668	6A	F09	6_SPECS	CBK289964	BJ1894268	81.4942	109.915	desmethylclozapine	desmethylclozapine	acetylcholine receptor agonist	HTR2C	Phase 2
P101689	13A	F03	6_SPECS	CBK042120	BJ1894531	105.109	109.902	CAFFEINE	caffeine	adenosine receptor antagonist|phosphodiesterase inhibitor	ADORA1|ADORA2A|ADORA2B|ADORA3|ATM|ITPR1|ITPR2|ITPR3|PDE10A|PDE11A|PDE1A|PDE1B|PDE1C|PDE2A|PDE3A|PDE3B|PDE4A|PDE4B|PDE4C|PDE4D|PDE5A|PDE6A|PDE6B|PDE6C|PDE7A|PDE7B|PDE8A|PDE8B|PDE9A|PIK3CA|PIK3CB|PIK3CD|PRKDC|RYR1|RYR2|RYR3	Launched	neurology/psychiatry	fatigue|drowsiness
P101683	11A	K21	6_SPECS	CBK201078	BJ1896941	97.1838	109.899	Fadrozole hydrochloride	fadrozole	aromatase inhibitor	CYP11B1|CYP19A1	Launched	oncology	breast cancer
P101698	16A	G22	6_SPECS	CBK308996	BJ1897462	103.736	109.882	GSK2838232	GSK2838232	HIV gag inhibitor		Phase 2
P101686	12A	M17	6_SPECS	CBK309357	BJ1897949	94.4351	109.859	Morniflumate	morniflumate	anti-inflammatory agent		Launched	neurology/psychiatry	pain relief
P101683	11A	D07	6_SPECS	CBK289990	BJ1896664	102.37	109.833	dimetindene	dimetindene	cholinergic receptor antagonist|histamine receptor antagonist	HRH1	Launched	allergy	allergic rhinitis
P101698	16A	H20	6_SPECS	CBK308611	BJ1896957	106.805	109.804	sorbinil	sorbinil	aldose reductase inhibitor	AKR1B1	Phase 3
P101668	6A	D09	6_SPECS	CBK290133	BJ1895794	94.8365	109.79	L-755507	L-755507	adrenergic receptor agonist	ADRB1|ADRB2|ADRB3	Preclinical
P101674	8A	C17	6_SPECS	CBK290191	BJ1895884	94.9746	109.787	lazabemide	lazabemide	monoamine oxidase inhibitor	MAOB	Phase 3
P101689	13A	I03	6_SPECS	CBK309646	BJ1899156	96.134	109.767	taurolidine	taurolidine	apoptosis stimulant		Launched	infectious disease	catheter-related bloodstream infection
P101698	16A	K18	6_SPECS	CBK041096	BJ1894253	51.3125	109.723	RS-39604	RS-39604	serotonin receptor antagonist	HTR4	Preclinical
P101692	14A	N22	6_SPECS	CBK041325	BJ1894036	79.6013	109.714	nor-Binaltorphimine-dihydrochloride	nor-Binaltorphimine-dihydrochloride
P101665	5A	M15	6_SPECS	CBK201274	BJ1897591	102.104	109.707	2'-Deoxycytidine (hydrochloride)	torcitabine	DNA polymerase inhibitor	DCK|TK2	Phase 2
P101653	1A	N18	6_SPECS	CBK308348	BJ1896550	115.432	109.705	ferrostatin-1	ferrostatin-1	ferroptosis inhibitor		Preclinical
P101695	15A	D16	6_SPECS	CBK308454	BJ1896688	98.3	109.704	6-Diazo-5-oxo-L-norleucine	diazooxonorleucine
P101701	17A	F22	6_SPECS	CBK309502	BJ1898919	103.984	109.695	SSR128129E (SSR)	SSR128129E			Preclinical
P101689	13A	M03	6_SPECS	CBK307839	BJ1895246	95.3441	109.683	FENACLON	fenaclon			Preclinical
P101656	2A	C07	6_SPECS	CBK042060	BJ1894578	89.2853	109.661	DANAZOL	danazol	estrogen receptor antagonist|progesterone receptor agonist	AR|CCL2|ESR1|GNRHR|GNRHR2|PGR	Launched	obstetrics/gynecology|cardiology	endometriosis|angioedema
P101698	16A	D12	6_SPECS	CBK309649	BJ1899159	99.4753	109.647	2,5-furandimethanol	25-furandimethanol	hemoglobin modulator	HBB	Phase 2
P101659	3A	G20	6_SPECS	CBK042156	BJ1894636	116.862	109.631	GALLAMINE TRIETHIODIDE	gallamine-triethiodide	acetylcholine receptor antagonist	CHRM2|CHRNA1	Launched	neurology/psychiatry	muscle relaxant
P101653	1A	J21	6_SPECS	CBK041228	BJ1894386	119.98	109.623	GNTI	GNTI	opioid receptor antagonist	OPRK1|OPRM1	Preclinical
P101692	14A	K16	6_SPECS	CBK041093	BJ1894250	100.398	109.595	RS-56812	RS-56812	serotonin receptor partial agonist	HTR3A	Preclinical
P101671	7A	F03	6_SPECS	CBK041248	BJ1894444	95.4886	109.59	cytisine	cytisine	acetylcholine receptor agonist	CHRNA2|CHRNA3|CHRNA4|CHRNA6|CHRNA7|CHRNB2|CHRNB4	Launched	neurology/psychiatry	nicotinism
P101665	5A	C13	6_SPECS	CBK309140	BJ1897656	97.7884	109.578	TY-52156	TY-52156	sphingosine 1-phosphate receptor antagonist	S1PR3	Preclinical
P101668	6A	C11	6_SPECS	CBK289978	BJ1894431	92.3016	109.576	JAK3-inhibitor-V	JAK3-inhibitor-V	JAK inhibitor	JAK3	Preclinical
P101683	11A	M21	6_SPECS	CBK309761G	BJ1895024	80.7554	109.562	OXALIPLATIN	oxaliplatin	DNA inhibitor		Launched	oncology	colorectal cancer
P101680	10A	C22	6_SPECS	CBK290733	BJ1898856	105.563	109.55	PTC124 (Ataluren)	ataluren	CFTR channel agonist|dystrophin stimulant	DMD	Launched	genetics|pulmonary	duchenne muscular dystrophy (DMD)|cystic fibrosis
P101695	15A	F19	6_SPECS	CBK307969	BJ1895871	110.357	109.544	Carebastine	carebastine	histamine receptor antagonist	HRH1	Phase 1
P101698	16A	F19	6_SPECS	CBK074820	BJ1896794	105.782	109.544	indoramin	indoramin	adrenergic receptor antagonist	ADRA1A|ADRA1B|ADRA1D|ADRA2B|ADRA2C	Launched	urology|cardiology	benign prostatic hyperplasia (BPH)|hypertension
P101677	9A	C19	6_SPECS	CBK308579	BJ1896913	110.753	109.522	nebracetam	nebracetam	acetylcholine receptor agonist	CHRM1	Phase 3
P101680	10A	F19	6_SPECS	CBK290755	BJ1898312	104.749	109.516	AM-1241	AM-1241	cannabinoid receptor agonist	CNR1|CNR2	Preclinical
P101656	2A	I12	6_SPECS	CBK041379	BJ1894790	108.097	109.499	SULFACETAMIDE	sulfacetamide	PABA antagonist		Launched	ophthalmology	conjunctivitis
P101656	2A	K14	6_SPECS	CBK013361	BJ1894978	99.4977	109.495	NIFLUMIC ACID	niflumic-acid	cyclooxygenase inhibitor	ANO1|CLCN1|CLCNKA|CLCNKB|KCNQ1|PLA2G1B|PLA2G4A|PTGS1|PTGS2|UGT1A9	Launched	rheumatology|neurology/psychiatry	joint pain|muscle pain
P101686	12A	D17	6_SPECS	CBK307880	BJ1895429	82.3902	109.49	ACEDAPSONE	acedapsone			Launched	infectious disease	leprosy
P101680	10A	K14	6_SPECS	CBK200953	BJ1898279	95.6524	109.488	Alfacalcidol
P101686	12A	N09	6_SPECS	CBK309704	BJ1899220	85.4733	109.487	ethyl-2-(carbamoyloxy)benzoate	ethyl-2-(carbamoyloxy)benzoate			Phase 1
P101674	8A	L16	6_SPECS	CBK309602	BJ1899102	101.647	109.477	riodoxol	riodoxol	other antibiotic		Launched
P101674	8A	M09	6_SPECS	CBK011721	BJ1899189	108.456	109.47	metirosine	metirosine	tyrosine hydroxylase inhibitor	TH	Launched	cardiology	hypertension
P101653	1A	E21	6_SPECS	CBK041604	BJ1894021	111.277	109.461	7-chlorokynurenic-acid	7-chlorokynurenic-acid	glutamate receptor antagonist	GRIN1|GRIN2A|GRIN2B|GRIN2C	Preclinical
P101698	16A	M04	6_SPECS	CBK308575	BJ1896904	91.745	109.455	trans-4-[8-(3-Fluorophenyl)-1,7-naphthyridin-6-yl]cyclohexanecarboxylic-acid	trans-4-[8-(3-Fluorophenyl)-17-naphthyridin-6-yl]cyclohexanecarboxylic-acid
P101662	4A	E06	6_SPECS	CBK289962	BJ1894199	99.3492	109.447	ICI-162846	ICI-162846	histamine receptor antagonist	HRH2	Phase 1
P101671	7A	O13	6_SPECS	CBK308410	BJ1896627	97.5678	109.42	ONO-8130	ONO-8130	prostanoid receptor antagonist	PTGER1	Preclinical
P101659	3A	G22	6_SPECS	CBK041979	BJ1894650	112.382	109.407	HOMATROPINE METHYLBROMIDE	homatropine-methylbromide	acetylcholine receptor antagonist	CHRM5	Launched	ophthalmology	uveal tract inflammation
P101671	7A	O16	6_SPECS	CBK308156	BJ1896319	71.0842	109.395	JHW-007	JHW-007	dopamine reuptake inhibitor	SLC6A3	Preclinical
P101674	8A	J07	6_SPECS	CBK308583	BJ1896917	87.3319	109.386	CL-225385	CL-225385			Phase 2
P101683	11A	L09	6_SPECS	CBK307863	BJ1895337	95.2529	109.377	FIROCOXIB	firocoxib	cyclooxygenase inhibitor	PTGS2	Launched	rheumatology	osteoarthritis
P101695	15A	I05	6_SPECS	CBK308910	BJ1897348	93.5847	109.372	N6022	N6022	alcohol dehydrogenase inhibitor	ADH5	Phase 1/Phase 2
P101683	11A	K10	6_SPECS	CBK223856	BJ1895460	98.1013	109.357	NITHIAMIDE	nithiamide	bacterial DNA inhibitor		Preclinical
P101662	4A	D06	6_SPECS	CBK290116	BJ1895767	111.047	109.352	McN-5652-(+/-)	McN-5652-(+/-)	selective serotonin reuptake inhibitor (SSRI)		Preclinical
P101662	4A	J05	6_SPECS	CBK042123	BJ1894537	104.758	109.331	CARISOPRODOL	carisoprodol
P101665	5A	H19	6_SPECS	CBK290405	BJ1897755	110.585	109.326	Seratrodast	seratrodast	prostanoid receptor antagonist	TBXA2R	Launched	pulmonary	asthma
P101659	3A	F23	6_SPECS	CBK041935	BJ1894689	112.263	109.316	METHICILLIN SODIUM	methicillin	bacterial cell wall synthesis inhibitor		Launched	infectious disease	gram-negative bacterial infections|gram-positive bacterial infections
P101698	16A	E09	6_SPECS	CBK308897	BJ1897333	101.368	109.307	Ipragliflozin	ipragliflozin-l-proline
P101653	1A	J17	6_SPECS	CBK042050	BJ1894565	110.776	109.303	CLOTRIMAZOLE	clotrimazole	cytochrome P450 inhibitor|imidazoline receptor ligand	CYP3A4|KCNN4|NR1I2|NR1I3|TRPM2|TRPM4|TRPM8	Launched	infectious disease	vulvovaginal candidiasis|oropharyngeal candidiasis
P101683	11A	G07	6_SPECS	CBK289781	BJ1895512	97.9642	109.288	ASCORBYL PALMITATE	L-Ascorbyl-6-palmitate
P101659	3A	M20	6_SPECS	CBK308907	BJ1897345	102.682	109.278	Firategrast	firategrast	integrin antagonist	ITGA4	Phase 2
P101677	9A	F12	6_SPECS	CBK041446	BJ1894844	110.426	109.276	HEXESTROL	hexestrol	synthetic estrogen	AKR1C1|ESR1|ESR2	Launched	endocrinology	hypoestrogenism
P101665	5A	C18	6_SPECS	CBK024768	BJ1895853	86.0381	109.238	T-0901317	T-0901317	LXR agonist	NCOA1|NCOA2|NR1H2|NR1H3|NR1I2|RXRB	Preclinical
P101686	12A	K13	6_SPECS	CBK307762	BJ1894415	88.8473	109.236	farnesyl-thiosalicylic-acid-amide	farnesyl-thiosalicylic-acid-amide	Ras GTPase inhibitor	HRAS	Phase 1
P101695	15A	I21	6_SPECS	CBK022717	BJ1894016	96.3737	109.202	kainic-acid	kainic-acid	kainate receptor agonist	GRIA1|GRIK1|GRIK2|GRIK3|GRIK4|GRIK5	Preclinical
P101653	1A	F04	6_SPECS	CBK041015	BJ1894187	109.272	109.199	L-694247	L-694247	serotonin receptor agonist	HTR1A|HTR1B|HTR1D	Preclinical
P101677	9A	I16	6_SPECS	CBK309747	BJ1899267	112.316	109.196	4-tert-butylphenol	4-tert-butylphenol			Preclinical
P101674	8A	F08	6_SPECS	CBK041681	BJ1895153	100.099	109.193	ETHISTERONE	ethisterone	progestogen hormone	TYR	Launched	endocrinology	amenorrhea
P101659	3A	D06	6_SPECS	CBK026275	BJ1894794	99.8842	109.147	SULFAMETHIZOLE	sulfamethizole	bacterial antifolate		Launched	infectious disease	urinary tract infections
P101680	10A	C03	6_SPECS	CBK277958	BJ1898264	93.1363	109.146	Bimatoprost	bimatoprost	prostanoid receptor agonist	AKR1C3|PTGER1|PTGER3|PTGFR	Launched	ophthalmology	intraocular pressure|glaucoma|ocular hypertension
P101662	4A	G23	6_SPECS	CBK041961	BJ1894623	111.586	109.144	ESTRONE
P101683	11A	K16	6_SPECS	CBK200884	BJ1895033	90.6809	109.124	MEROPENEM
P101668	6A	G04	6_SPECS	CBK263046	BJ1896181	92.1824	109.119	reversan	reversan	MRP inhibitor	ABCC1	Preclinical
P101668	6A	I22	6_SPECS	CBK308108	BJ1896258	110.458	109.113	EB-47	EB-47	PARP inhibitor	PARP1	Preclinical
P101674	8A	K14	6_SPECS	CBK307933	BJ1895598	93.7106	109.104	talinolol	talinolol	adrenergic receptor antagonist	ADRB1	Launched	cardiology	hypertension
P101677	9A	K22	6_SPECS	CBK309566	BJ1899029	116.646	109.072	BQ-123	BQ-123	endothelin receptor antagonist	EDNRA	Phase 2
P101677	9A	E07	6_SPECS	CBK308573	BJ1896902	102.998	109.069	Argipressine	vasopressin	vasopressin receptor agonist	AVPR1A|AVPR1B|AVPR2|OXTR	Launched	gastroenterology	abdominal distension
P101695	15A	O19	6_SPECS	CBK308670	BJ1897041	102.553	109.048	R-1479	R-1479	HCV inhibitor		Phase 1
P101689	13A	O11	6_SPECS	CBK307821	BJ1895213	91.693	109.047	SELAMECTIN	selamectin	nematocide		Launched	infectious disease	flea control
P101677	9A	F23	6_SPECS	CBK309398	BJ1898045	109.33	109.021		phenprobamate	muscle relaxant		Launched	neurology/psychiatry	anxiety|muscle relaxant
P101656	2A	J13	6_SPECS	CBK041597	BJ1894992	109.487	108.988	CEFAMANDOLE NAFATE	cefamandole-nafate	bacterial cell wall synthesis inhibitor		Launched	infectious disease	skin infections|urinary tract infections|respiratory tract infections
P101677	9A	L18	6_SPECS	CBK200907	BJ1898349	112.154	108.984	Proparacaine HCl	proxymetacaine	sodium channel blocker	SCN10A|SCN5A	Launched	neurology/psychiatry	anesthetic
P101680	10A	M12	6_SPECS	CBK200970	BJ1898770	106.282	108.958	Butenafine HCl	butenafine	fungal squalene epoxidase inhibitor	SQLE	Launched	infectious disease	tinea pedis|tinea cruris|tinea corporis
P101653	1A	M17	6_SPECS	CBK042054	BJ1894573	107.412	108.958	CYCLOPENTOLATE HYDROCHLORIDE	cyclopentolate	acetylcholine receptor antagonist		Launched	ophthalmology	mydriasis|cycloplegia
P101692	14A	F13	6_SPECS	CBK309363	BJ1897956	87.9946	108.953	JW-74	JW-74	tankyrase inhibitor|WNT signaling inhibitor	TNKS|TNKS2	Preclinical
P101680	10A	B10	6_SPECS	CBK288275	BJ1898431	44.6738	108.89	GSK461364	GSK461364	PLK inhibitor	PLK1	Phase 1
P101677	9A	L22	6_SPECS	CBK289871	BJ1898280	93.7764	108.876	Calcifediol	calcifediol	vitamin D receptor agonist	VDR	Launched	endocrinology	hyperparathyroidism
P101662	4A	F21	6_SPECS	CBK307772	BJ1894543	104.682	108.859	CHLORAMPHENICOL PALMITATE	chloramphenicol-palmitate	protein synthesis inhibitor		Launched	infectious disease|endocrinology	meningitis|fever|cholera
P101683	11A	K07	6_SPECS	CBK307868	BJ1895356	94.0551	108.839	CYCLANDELATE	cyclandelate	calcium channel blocker		Launched	cardiology|rheumatology	claudication|arteriosclerosis|Raynaud's disease
P101668	6A	F11	6_SPECS	CBK041222	BJ1894413	105.948	108.81	pirinixic-acid	pirinixic-acid	PPAR receptor agonist	PPARA	Preclinical
P101677	9A	C22	6_SPECS	CBK015528	BJ1899093	108.98	108.804	perchlozone	perchlozone			Launched	infectious disease	tuberculosis
P101659	3A	L05	6_SPECS	CBK277927	BJ1897030	37.4616	108.77	Afatinib (dimaleate)	afatinib	EGFR inhibitor	EGFR|ERBB2|ERBB4	Launched	oncology	non-small cell lung cancer (NSCLC)
P101692	14A	K21	6_SPECS	CBK041086	BJ1894213	85.5797	108.763	ODQ	ODQ	guanylyl cyclase inhibitor	GUCY1A2|GUCY1A3|GUCY1B3	Preclinical
P101659	3A	C06	6_SPECS	CBK290360	BJ1894929	101.041	108.763	CAPSAICIN	capsaicin	TRPV agonist	CFTR|TRPV1	Launched	neurology/psychiatry|rheumatology	muscle pain|rheumatoid arthritis
P101680	10A	M20	6_SPECS	CBK200989	BJ1898363	99.6912	108.751	Lacidipine (Lacipil, Motens)	lacidipine	calcium channel blocker	CACNA1C	Launched	cardiology	hypertension
P101671	7A	L16	6_SPECS	CBK041661	BJ1895121	97.2183	108.75	GLUCONOLACTONE	gluconolactone		LCT	Launched
P101680	10A	J19	6_SPECS	CBK290807	BJ1898201	106.96	108.745	PA-824	PA-824
P101686	12A	O18	6_SPECS	CBK308626	BJ1896981	91.4813	108.744	Inositol nicotinate	inositol-hexanicotinate			Launched	dermatology|cardiology|rheumatology|neurology/psychiatry	statis dermatitis|claudication|Raynaud's disease|hypertension|insomnia|atherosclerosis|restless leg syndrome|schizophrenia|psoriasis|acne vulgaris (AV)
P101686	12A	B16	6_SPECS	CBK026184	BJ1895310	85.6739	108.68	ARMODAFINIL	armodafinil
P101677	9A	L13	6_SPECS	CBK290565	BJ1898287	100.739	108.674	Iloperidone (Fanapt)	iloperidone	dopamine receptor antagonist|serotonin receptor antagonist	ADRA1A|ADRA2C|DRD1|DRD2|DRD3|DRD4|HRH1|HTR1A|HTR2A|HTR6|HTR7	Launched	neurology/psychiatry	schizophrenia
P101704	18A	J21	6_SPECS	CBK201047	BJ1895353	97.2543	108.669	OLANZAPINE	olanzapine	dopamine receptor antagonist|serotonin receptor antagonist	ADRA1A|ADRA1B|ADRA2A|ADRA2B|ADRA2C|ADRB1|ADRB2|ADRB3|CHRM1|CHRM2|CHRM3|CHRM4|CHRM5|DRD1|DRD2|DRD3|DRD4|DRD5|GABRA1|GABRA2|GABRA3|GABRA4|GABRA5|GABRA6|GABRB1|GABRB2|GABRB3|GABRD|GABRE|GABRG1|GABRG2|GABRG3|GABRP|GABRQ|HRH1|HRH2|HRH4|HTR1A|HTR1B|HTR1D|HTR1E|HTR1F|HTR2A|HTR2B|HTR2C|HTR3A|HTR5A|HTR6|HTR7	Launched	neurology/psychiatry	schizophrenia|bipolar disorder
P101689	13A	D21	6_SPECS	CBK309595	BJ1899095	92.5586	108.658	eterobarb	eterobarb	anticonvulsant		Phase 2
P101695	15A	F21	6_SPECS	CBK201133	BJ1896897	103.918	108.648	Emedastine difumarate	emedastine	histamine receptor antagonist	HRH1	Launched	ophthalmology	conjunctivitis
P101689	13A	L05	6_SPECS	CBK308916	BJ1897355	86.4932	108.642	ELN-441958	ELN-441958	bradykinin receptor antagonist	BDKRB1	Preclinical
P101668	6A	B13	6_SPECS	CBK290105	BJ1895741	88.5749	108.64	SDZ-205-557	SDZ-205-557	serotonin receptor antagonist	HTR3A|HTR3B	Preclinical
P101683	11A	F10	6_SPECS	CBK290285	BJ1895983	97.311	108.638	gedunin	gedunin	HSP inhibitor	HSP90AA1	Preclinical
P101698	16A	L15	6_SPECS	CBK041587	BJ1897722	91.6924	108.63	Cephalexin
P101686	12A	M08	6_SPECS	CBK024255	BJ1894511	96.4292	108.617	AMPROLIUM	amprolium	thiamine uptake blocker		Launched	infectious disease	coccidiosis
P101680	10A	L12	6_SPECS	CBK290867	BJ1898750	96.9296	108.598	Azilsartan (TAK-536)	azilsartan	angiotensin receptor antagonist	AGTR1|AGTR2	Launched	cardiology	hypertension
P101707	19A	J18	6_SPECS	CBK309516	BJ1898946	102.302	108.586	MM-102	MM-102	WDR5/MLL interaction inhibitor		Preclinical
P101698	16A	L23	6_SPECS	CBK309289	BJ1897860	104.394	108.578	buclizine	buclizine	histamine receptor antagonist	HRH1	Launched	neurology/psychiatry	migraine headache
P101686	12A	J10	6_SPECS	CBK042068	BJ1896009	94.6006	108.547	ANISODAMINE HYDROBROMIDE (+/-)	anisodamine	lipid peroxidase inhibitor	ADRA1A	Phase 3
P101668	6A	J17	6_SPECS	CBK290072	BJ1895692	102.7	108.546	PRIMA1	PRIMA1	TP53 inhibitor	ACHE	Preclinical
P101698	16A	O06	6_SPECS	CBK308559	BJ1896883	86.9799	108.537	iododexetimide	iododexetimide	acetylcholine receptor antagonist		Phase 2
P101701	17A	M20	6_SPECS	CBK290786	BJ1898547	96.5447	108.531	Paeoniflorin	paeoniflorin	anticonvulsant		Preclinical
P101665	5A	M21	6_SPECS	CBK303948	BJ1897602	97.2731	108.524	Acalabrutinib	acalabrutinib	Bruton's tyrosine kinase (BTK) inhibitor	BTK	Launched	hematologic malignancy	mantle cell lymphoma (MCL)
P101662	4A	J06	6_SPECS	CBK041041	BJ1894209	107.398	108.524	MDL-11939	MDL-11939	serotonin receptor antagonist	HTR2A|HTR2B|HTR2C	Phase 2
P101695	15A	E08	6_SPECS	CBK290293	BJ1896109	100.128	108.522	SID-7969543	SID-7969543	steroidogenic factor antagonist	NR5A1	Preclinical
P101653	1A	O17	6_SPECS	CBK040942	BJ1894129	115.63	108.514	2-PMDQ	2-PMDQ	adrenergic receptor antagonist	ADRA1A	Preclinical
P101656	2A	J03	6_SPECS	CBK041953	BJ1894665	93.1756	108.499	INDOPROFEN	indoprofen	cyclooxygenase inhibitor|prostanoid receptor antagonist	CXCR1|CXCR2|PTGS1|PTGS2	Withdrawn
P101704	18A	G06	6_SPECS	CBK290993	BJ1898864	91.2322	108.495	AZD2461	AZD2461	PARP inhibitor		Phase 1
[truncated: 3,250 more rows]

## Sheet: primary hits
effect	viability (% of control)	infection rate (% of control)	Compound ID	Batch nr	NAME	clinical_phase	moa	target	disease_area	indication
inhibitor	105.703	25.0711	CBK289767	BJ1897225	(-)-Epigallocatechin Gallate	Phase 2/Phase 3	bacterial DNA gyrase inhibitor	ELANE|EP300|FASN|KAT2B|MMP14|MMP2
inhibitor	55.7989	5.28257	CBK277934	BJ1898193	17-AAG (Tanespimycin)	Phase 3	HSP inhibitor	HSP90AA1
inhibitor	51.3769	11.584	CBK277935	BJ1898194	17-DMAG HCl (Alvespimycin)	Phase 2	HSP inhibitor	HSP90AA1
inducer	58.4463	292.978	CBK290113	BJ1895764	2,3-DCPE	Preclinical	BCL-XL downregulator	BCL2L1
inhibitor	53.7803	45.2345	CBK293860	BJ1898916	abemaciclib (LY2835219)	Launched	CDK inhibitor	CDK4|CDK6	oncology	breast cancer
inhibitor	96.2575	31.2631	CBK308740	BJ1897138	Acalisib	Phase 1	PI3K inhibitor	PIK3CB|PIK3CD
inhibitor	60.3853	47.1684	CBK309009	BJ1897480	ACTB-1003	Phase 1	FGFR inhibitor|VEGFR inhibitor	KDR|TEK
inhibitor	84.578	36.5234	CBK308186	BJ1896355	alantolactone	Preclinical	apoptosis stimulant|STAT inhibitor	STAT3
inhibitor	89.8461	40.139	CBK303930	BJ1897177	AMG319	Phase 2	PI3K inhibitor	PIK3CD
inhibitor	86.2217	41.5519	CBK303930	BJ1899022	AMG319	Phase 2	PI3K inhibitor	PIK3CD
inhibitor	69.5138	31.3605	CBK290667	BJ1898465	Andrographolide
inhibitor	111.322	38.9985	CBK308850	BJ1897282	Asunaprevir	Phase 3	HCV inhibitor
inhibitor	70.1769	5.47794	CBK278101	BJ1897220	AVN-944	Phase 2	inosine monophosphate dehydrogenase inhibitor	IMPDH1|IMPDH2
inhibitor	96.774	23.7538	CBK290800	BJ1896454	AZ-628	Preclinical	RAF inhibitor	BRAF|RAF1
inhibitor	78.811	47.0366	CBK308769	BJ1897171	AZD-8835	Phase 1	PI3K inhibitor	PIK3CA|PIK3CD
inhibitor	91.101	32.3472	CBK303942	BJ1897634	AZD3759	Phase 2/Phase 3	EGFR inhibitor	EGFR
inhibitor	83.4564	38.3536	CBK293854	BJ1896457	AZD6482	Phase 1	PI3K inhibitor	PIK3CA|PIK3CB|PIK3CD|PIK3CG
inhibitor	65.024	25.4688	CBK277956	BJ1898314	AZD8055	Phase 1	mTOR inhibitor	MTOR
inhibitor	73.5137	29.6418	CBK303924	BJ1899015	AZD8186	Phase 1	PI3K inhibitor	PIK3CB|PIK3CD
inhibitor	81.1997	36.1946	CBK288323	BJ1898430	AZD8931	Phase 2	EGFR inhibitor	EGFR|ERBB2|ERBB3
inhibitor	59.5345	39.4688	CBK308055	BJ1896149	BAG-956	Preclinical	phosphoinositide dependent kinase inhibitor	PIK3CG
inhibitor	72.4406	42.6781	CBK308168	BJ1896333	BAY-41-2272	Preclinical	guanylyl cyclase activator	GUCY1A3|GUCY1B3
inducer	50.1841	240.083	CBK277957	BJ1898165	Belinostat (PXD101)	Launched	HDAC inhibitor	HDAC1|HDAC10|HDAC11|HDAC2|HDAC3|HDAC4|HDAC5|HDAC6|HDAC7|HDAC8|HDAC9	hematologic malignancy	peripheral T-cell lymphoma (PTCL)
inducer	91.7881	202.891	CBK308725	BJ1897118	BET-BAY 002	Preclinical	bromodomain inhibitor
inhibitor	82.5946	48.4478	CBK290458	BJ1895869	BIBU-1361	Preclinical	EGFR inhibitor	EGFR
inhibitor	59.1902	7.65499	CBK277939	BJ1896390	BIIB021	Phase 2	HSP inhibitor	HSP90AA1
inhibitor	55.7165	22.1642	CBK308768	BJ1897170	Bimiralisib	Phase 2	PI3K inhibitor
inhibitor	66.6826	18.4994	CBK290843	BJ1898742	Bindarit	Phase 2	NFkB pathway inhibitor	CCL2|CCL7|CCL8
inhibitor	56.7835	27.9773	CBK308421	BJ1896641	BMS-566419	Preclinical	inosine monophosphate dehydrogenase inhibitor	IMPDH1|IMPDH2
inhibitor	58.546	33.3301	CBK041186	BJ1894363	brefeldin-a
inhibitor	70.3135	37.604	CBK308762	BJ1897163	Brigatinib	Launched	ALK tyrosine kinase receptor inhibitor|EGFR inhibitor	ALK|EGFR	oncology	non-small cell lung cancer (NSCLC)
inhibitor	85.2901	44.2177	CBK000948	BJ1895781	BVT-948	Preclinical	tyrosine phosphatase inhibitor	PTPN1|PTPN11|PTPN2
inhibitor	63.4834	37.1225	CBK278049	BJ1896631	cabozantinib	Launched	RET tyrosine kinase inhibitor|VEGFR inhibitor	KDR|MET|RET	oncology	medullary thyroid cancer (MTC)
inhibitor	89.8965	43.1292	CBK277963	BJ1898446	CAL-101 (GS-1101)	Launched	PI3K inhibitor	PIK3CA|PIK3CB|PIK3CD|PIK3CG	hematologic malignancy	chronic lymphocytic leukemia (CLL)
inhibitor	96.1549	8.4961	CBK307832	BJ1895238	CANDICIDIN	Launched	fungal ergosterol inhibitor		infectious disease	vulvovaginal candidiasis
inhibitor	51.1713	40.0402	CBK309574	BJ1899066	Carnosine	Phase 2	antiglycating agent
inhibitor	73.1188	26.4693	CBK303934	BJ1897548	CC-223	Phase 2	mTOR inhibitor	MTOR
inhibitor	107.745	41.2715	CBK308785	BJ1897189	CC-401 (hydrochloride)	Phase 1	JNK inhibitor	MAPK8
inhibitor	57.7387	8.50558	CBK290181	BJ1895873	CCT018159	Preclinical	HSP inhibitor	HSP90AA1|HSP90AB1
inhibitor	85.4578	11.5718	CBK309277	BJ1897845	Cefodizime
inhibitor	95.6177	17.473	CBK042075	BJ1894539	CEPHAPIRIN SODIUM	Launched	bacterial cell wall synthesis inhibitor		obstetrics/gynecology	mastitis
inhibitor	70.9181	36.2586	CBK290769	BJ1898624	CH5132799	Phase 1	PI3K inhibitor	MTOR|PIK3CA|PIK3CB|PIK3CD|PIK3CG
inhibitor	100.285	21.8102	CBK041324	BJ1898060	chicago-sky-blue-6b	Preclinical	glutamate inhibitor|macrophage migration inhibiting factor inhibitor	MIF
inducer	81.2852	251.281	CBK303971	BJ1897222	Chidamide	Launched	HDAC inhibitor	HDAC10|HDAC3	hematologic malignancy	peripheral T-cell lymphoma (PTCL)
inhibitor	72.7313	48.5699	CBK288309	BJ1898733	CHIR-99021 (CT99021) HCl	Preclinical	glycogen synthase kinase inhibitor	CDK1|GSK3A|GSK3B|MAPK1
inhibitor	81.0988	30.8447	CBK042148	BJ1894546	CHLORHEXIDINE DIHYDROCHLORIDE	Launched	membrane integrity inhibitor		dermatology|infectious disease|dental	cosmetic|skin infections|gingivitis
inhibitor	93.4294	33.9701	CBK307874	BJ1895396	CHLOROPHYLLIDE Cu COMPLEX Na SALT
inducer	75.8458	257.196	CBK277961	BJ1898688	CI994 (Tacedinaline)	Phase 3	HDAC inhibitor	HDAC1
inhibitor	109.87	38.4413	CBK308302	BJ1896494	CID-16020046	Preclinical	G protein-coupled receptor antagonist	GPR55
inducer	56.6217	206.351	CBK290965	BJ1898878	Cilengitide trifluoroacetate	Phase 3	integrin antagonist	ITGAV|ITGB3
inhibitor	73.8638	25.7144	CBK290900	BJ1897387	Copanlisib	Launched	PI3K inhibitor	PIK3CA|PIK3CB|PIK3CD|PIK3CG	hematologic malignancy	follicular lymphoma
inducer	74.642	268.744	CBK277940	BJ1898217	CUDC-101	Phase 1	EGFR inhibitor	EGFR|ERBB2
inhibitor	52.4399	13.2853	CBK041619	BJ1895005	CYCLOHEXIMIDE	Preclinical	protein synthesis inhibitor	RPL3
inhibitor	74.3045	42.3829	CBK278082	BJ1898682	Dabrafenib (GSK2118436)	Launched	RAF inhibitor	BRAF|LIMK1|NEK11|RAF1|SIK1	oncology	melanoma
inhibitor	64.4503	37.5877	CBK278012	BJ1898137	Dactolisib (BEZ235, NVP-BEZ235)	Phase 3	mTOR inhibitor|PI3K inhibitor	ATR|MTOR|PIK3CA|PIK3CD|PIK3CG
inducer	89.4397	280.431	CBK309017	BJ1897489	Degarelix	Launched	gonadotropin releasing factor hormone receptor antagonist	GNRHR	oncology	prostate cancer
inhibitor	105.985	34.7337	CBK290720	BJ1895320	DONEPEZIL HYDROCHLORIDE	Launched	acetylcholinesterase inhibitor	ACHE	neurology/psychiatry	Alzheimer's disease
inhibitor	110.165	46.6271	CBK308261	BJ1896446	DSR-6434	Preclinical	toll-like receptor agonist	TLR7
inhibitor	81.5864	31.0324	CBK290963	BJ1898863	Duvelisib (IPI-145, INK1197)
inhibitor	52.5715	7.68359	CBK308232	BJ1896412	EC-144	Preclinical	HSP inhibitor	HSP90AA1|HSP90AB1
inhibitor	88.2377	10.1732	CBK309658	BJ1899169	Ertapenem sodium	Launched	bacterial cell wall synthesis inhibitor		infectious disease	intra-abdominal infections|skin infections|pneumonia|urinary tract infections|gynecologic infections|postpartum endomyometritis
inhibitor	83.3243	47.0376	CBK015573	BJ1894624	ETHACRYNIC ACID	Launched	sodium/potassium/chloride transporter inhibitor	ATP1A1|SLC12A1	cardiology|gastroenterology|nephrology|rheumatology	hypertension|congestive heart failure|edema|hepatic cirrhosis|chronic renal failure|nephrotic syndrome
inhibitor	67.1298	19.1018	CBK308233	BJ1896413	ETP-45658	Preclinical	PI3K inhibitor	PIK3CA|PIK3CB|PIK3CD|PIK3CG
inhibitor	74.3018	48.8987	CBK293870	BJ1899053	ETP-46464	Preclinical	ATR kinase inhibitor
inhibitor	53.2757	8.59834	CBK290803	BJ1898200	Ganetespib (STA-9090)	Phase 3	HSP inhibitor	HSP90AA1
inhibitor	61.6153	40.1436	CBK290992	BJ1899050	GDC-0349	Phase 1	Pim kinase inhibitor	PIK3CA
inhibitor	81.1148	44.8218	CBK308476	BJ1899004	GDC-0994	Phase 1	MAP kinase inhibitor	MAPK1|MAPK3
inhibitor	65.9452	26.8943	CBK278021	BJ1898628	Geldanamycin	Preclinical	HSP inhibitor	HSP90AA1
inhibitor	52.9512	14.0762	CBK200978	BJ1897559	Gemcitabine
inhibitor	51.3439	11.3006	CBK308804	BJ1897217	Gemcitabine (elaidate)	Phase 1	apoptosis inhibitor|DNA synthesis inhibitor	CMPK1|RRM1|TYMS
inhibitor	60.9909	49.3473	CBK303928	BJ1897119	Gilteritinib	Launched	FLT3 inhibitor	FLT3
inhibitor	61.2403	20.7107	CBK309517	BJ1898947	Golgicide A
inducer	61.1759	207.69	CBK289999	BJ1894484	GR-127935	Preclinical	serotonin receptor antagonist	HTR1A|HTR1B|HTR1D|HTR1E|HTR1F|HTR2A|HTR2B|HTR2C|HTR6
inhibitor	92.097	43.4778	CBK278094	BJ1899034	GSK2636771	Phase 2	PI3K inhibitor	PIK3CB
inhibitor	93.1593	26.6135	CBK309311	BJ1897891	hematoporphyrin	Launched			neurology/psychiatry	depression|psychosis
inhibitor	57.7004	34.4926	CBK289922	BJ1898599	ICG-001	Preclinical	beta-catenin inhibitor	CTNNB1
inhibitor	52.1749	33.2601	CBK290227	BJ1895933	IKK-2-inhibitor-V	Phase 1	IKK inhibitor|NFkB pathway inhibitor	IKBKB
inhibitor	51.2978	31.9128	CBK278068	BJ1898684	INK 128 (MLN0128)	Phase 2	mTOR inhibitor	MTOR|PIK3CA|PIK3CD|PIK3CG
inducer	92.1551	272.687	CBK308171	BJ1896339	ISX-9	Preclinical	neural stem cell inducer	NEUROD1
inhibitor	76.641	37.0093	CBK290491	BJ1898195	Ivacaftor (VX-770)	Launched	CFTR channel potentiator	CFTR	pulmonary	cystic fibrosis
inducer	61.8836	201.604	CBK303956	BJ1897635	Ivosidenib	Launched	isocitrate dehydrogenase inhibitor	IDH1	hematologic malignancy	acute myeloid leukemia (AML)
inhibitor	92.9177	35.8108	CBK308306	BJ1896498	K02288	Preclinical	bone morphogenic protein inhibitor	BMP1
inducer	54.8812	240.274	CBK309513	BJ1898939	KPT-276	Preclinical	exportin antagonist	XPO1
inhibitor	68.1779	32.2292	CBK288306	BJ1898227	Ku-0063794
inhibitor	91.8822	28.0939	CBK288312	BJ1896123	KU-55933	Preclinical	ATM kinase inhibitor	ATM|PRKDC
inhibitor	92.0019	12.662	CBK309095	BJ1897598	Linaclotide	Launched	guanylate cyclase activator	GUCY2C	gastroenterology	irritable bowel syndrome|constipation
inhibitor	58.8779	6.81618	CBK290536	BJ1898257	Lopinavir (ABT-378)	Launched	HIV protease inhibitor		infectious disease	human immunodeficiency virus (HIV-1)
inhibitor	51.3211	11.1137	CBK277973	BJ1897020	Luminespib	Phase 2	HSP inhibitor	HSP90AA1|HSP90AB1
inhibitor	69.8958	35.4834	CBK303981	BJ1899024	LY3009120	Phase 1	RAF inhibitor	BRAF|RAF1
inhibitor	59.9831	40.917	CBK303962	BJ1897130	LY3023414	Phase 2	mTOR inhibitor|PI3K inhibitor	MTOR
inhibitor	60.1562	18.2427	CBK308830	BJ1897261	Merimepodib	Phase 2	inosine monophosphate dehydrogenase inhibitor	IMPDH1
inhibitor	72.5311	32.398	CBK277942	BJ1898247	MGCD-265	Preclinical	VEGFR inhibitor	AXL|MET
inhibitor	58.1767	38.7367	CBK307768	BJ1894471	MKT-077	Phase 1	HSP inhibitor
inhibitor	58.2342	26.1714	CBK308313	BJ1896507	ML-786
inhibitor	61.2308	16.62	CBK290570	BJ1895339	MYCOPHENOLATE MOFETIL	Launched	dehydrogenase inhibitor|inositol monophosphatase inhibitor	IMPDH1|IMPDH2	transplant	organ rejection
inhibitor	63.4539	16.3769	CBK041863	BJ1894866	MYCOPHENOLIC ACID	Launched	dehydrogenase inhibitor|inositol monophosphatase inhibitor	IMPDH1|IMPDH2	transplant	organ rejection
inducer	73.6923	256.656	CBK309547	BJ1898991	Nexturastat A
inhibitor	51.8237	7.89314	CBK309522	BJ1898952	NMS-E973	Preclinical	HSP inhibitor
inhibitor	50.8091	32.1425	CBK309500	BJ1898911	NSC319726	Preclinical	p53 activator
inhibitor	70.7245	43.8362	CBK308633	BJ1896989	NSC5844
inhibitor	53.0727	34.5109	CBK288351	BJ1898614	NVP-BSK805 2HCl	Preclinical	JAK inhibitor	JAK2
inhibitor	55.6295	3.72997	CBK290799	BJ1898202	Onalespib (AT13387)	Phase 2	HSP inhibitor	HSP90AA1
inhibitor	103.194	41.5227	CBK290700	BJ1898499	Oridonin (Isodonol)
inhibitor	67.0782	46.7687	CBK277965	BJ1898582	OSI-027	Phase 1	mTOR inhibitor	MTOR
inhibitor	65.9614	38.5417	CBK288326	BJ1898437	OSI-420 (Desmethyl Erlotinib)	Preclinical	EGFR inhibitor	EGFR
inhibitor	73.9278	38.6527	CBK308308	BJ1896500	PCI-29732	Preclinical	Bruton's tyrosine kinase (BTK) inhibitor	BTK
inhibitor	60.9581	38.3817	CBK290254	BJ1895969	PD-407824	Preclinical	PKC inhibitor	WEE1
inhibitor	96.5815	38.4716	CBK309560	BJ1899021	Pexmetinib (ARRY-614)	Phase 1	MAP kinase inhibitor|TIE tyrosine kinase inhibitor	MAPK14|TEK
inhibitor	53.2894	22.2269	CBK288337	BJ1898585	PF-05212384 (PKI-587)	Phase 2	mTOR inhibitor|PI3K inhibitor	MTOR|PIK3CA
inhibitor	59.3213	42.7725	CBK277953	BJ1896293	PF-477736	Phase 1	CHK inhibitor	CHEK1|CHEK2
inhibitor	61.1867	35.9017	CBK288319	BJ1895998	PI-103	Preclinical	mTOR inhibitor|PI3K inhibitor	MTOR|PIK3CA|PIK3CB|PIK3CD|PIK3CG|PRKDC
inhibitor	92.7102	47.138	CBK288331	BJ1898447	PIK-294	Preclinical	PI3K inhibitor	PIK3CB|PIK3CD|PIK3CG
inhibitor	65.1892	28.4951	CBK288304	BJ1898291	PIK-93	Preclinical	PI3K inhibitor	PI4KB|PIK3C3|PIK3CG
inhibitor	77.7281	45.1837	CBK309041	BJ1897517	Pilaralisib	Phase 2	PI3K inhibitor
inducer	58.6582	206.931	CBK309123	BJ1897637	PLX8394	Phase 1/Phase 2	serine/threonine kinase inhibitor	BRAF
inhibitor	55.8775	41.8833	CBK277946	BJ1898292	Ponatinib (AP24534)	Launched	Bcr-Abl kinase inhibitor|FLT3 inhibitor|PDGFR tyrosine kinase receptor inhibitor	ABL1|BCR|FGFR1|FGFR2|FGFR3|FGFR4|FLT3|KDR|KIT|LCK|LYN|PDGFRA|RET|SRC|TEK	hematologic malignancy	chronic myeloid leukemia (CML)|acute lymphoblastic leukemia (ALL)
inhibitor	65.6834	49.2589	CBK303894	BJ1898973	Poziotinib (HM781-36B)	Phase 2	EGFR inhibitor	EGFR|ERBB2|ERBB4
inhibitor	81.2344	46.6224	CBK289985	BJ1894448	PP-1	Preclinical	SRC inhibitor	HCK|RET
inhibitor	86.1728	38.337	CBK289937	BJ1894457	PP-2	Preclinical	SRC inhibitor	ABL1|LCK|RIPK2|SRC
inhibitor	64.4476	22.505	CBK290922	BJ1898294	Pralatrexate(Folotyn)	Launched	dihydrofolate reductase inhibitor	DHFR	hematologic malignancy	peripheral T-cell lymphoma (PTCL)
inhibitor	98.5853	6.16001	CBK041522	BJ1894921	PROTOPORPHYRIN IX
inhibitor	59.9757	19.3833	CBK303896	BJ1898978	PTC-209	Preclinical	BMI-1 inhibitor
inhibitor	60.0632	46.8618	CBK290016	BJ1895587	purvalanol-a
inhibitor	65.7613	48.7718	CBK041886	BJ1894772	PYRIMETHAMINE	Launched	dihydrofolate reductase inhibitor	DHFR|SLC47A1	infectious disease	malaria
inhibitor	54.7209	44.5268	CBK308305	BJ1896497	pyrintegrin	Preclinical	integrin signaling activator
inducer	94.33	284.251	CBK291020	BJ1894443	pyroxamide	Phase 1	HDAC inhibitor	HDAC1
inhibitor	121.656	47.1487	CBK290506	BJ1895533	RAMELTEON	Launched	melatonin receptor agonist	MTNR1A|MTNR1B	neurology/psychiatry	insomnia
inhibitor	77.583	37.5293	CBK308476	BJ1896722	Ravoxertinib	Phase 1	ERK1 and ERK2 phosphorylation inhibitor	MAPK1|MAPK3
inhibitor	56.7895	7.89795	CBK308657	BJ1897019	Retaspimycin (Hydrochloride)	Phase 3	HSP inhibitor	HSP90AA1
inhibitor	52.9868	47.9014	CBK308864	BJ1897298	Reversine	Preclinical	Aurora kinase inhibitor	AURKB|INCENP|MAP2K1
inducer	82.9445	246.387	CBK309523	BJ1898956	RG2833 (RGFP109)	Phase 1	HDAC inhibitor	HDAC1|HDAC3
inhibitor	66.7734	38.4099	CBK290226	BJ1895932	ryuvidine	Preclinical	histone lysine methyltransferase inhibitor	CDK2|CDK4
inhibitor	98.5585	46.3643	CBK290317	BJ1896163	sal003	Preclinical	eukaryotic translation initiation factor inhibitor	EIF2A
inhibitor	79.1584	39.5556	CBK041734	BJ1898508	Salinomycin (Procoxacin)
inducer	57.6214	202.965	CBK041191	BJ1894368	SB-216641	Preclinical	serotonin receptor antagonist	HTR1A|HTR1B|HTR1D|HTR2A|HTR2B|HTR2C
inhibitor	90.2839	32.2036	CBK290218	BJ1895922	SB-218078	Preclinical	CHK inhibitor	CHEK1
inducer	87.6878	323.075	CBK289737	BJ1896196	SBHA	Preclinical	HDAC inhibitor	HDAC1|HDAC3
inducer	56.4748	283.46	CBK261295	BJ1895872	scriptaid	Preclinical	HDAC inhibitor	HDAC1|HDAC2|HDAC3|HDAC4|HDAC5|HDAC6|HDAC7|HDAC8|HDAC9
inhibitor	87.4195	5.24043	CBK308587	BJ1896926	semapimod	Phase 2	cytokine production inhibitor|p38 MAPK inhibitor	MAPK14
inhibitor	70.2187	33.4127	CBK307841	BJ1895270	SENNOSIDE A
inhibitor	61.2926	29.0053	CBK290660	BJ1898434	SGI-1776 free base	Phase 1	Pim kinase inhibitor	FLT3|PIM1|PIM2|PIM3
inhibitor	55.7532	1.48825	CBK303939	BJ1897383	SLx-2119	Phase 2	rho associated kinase inhibitor	ROCK2
inhibitor	84.0493	48.8366	CBK278019	BJ1898674	Sotrastaurin (AEB071)	Phase 2	PKC inhibitor	PRKCA|PRKCB|PRKCD|PRKCE|PRKCH|PRKCQ
inhibitor	87.5914	44.7589	CBK308638	BJ1896994	TA-01	Preclinical	casein kinase inhibitor|MAP kinase inhibitor	CSNK1D|CSNK1E|MAPK14
inhibitor	76.2502	18.7747	CBK307842	BJ1895274	TANNIC ACID	Launched	PARG inhibitor	ANO1	gastroenterology	constipation
inhibitor	56.8157	26.9655	CBK303875	BJ1897252	Taselisib	Phase 3	PI3K inhibitor	PIK3CA
inducer	76.0079	281.659	CBK308137	BJ1896291	TC-H-106	Preclinical	HDAC inhibitor	HDAC1|HDAC2|HDAC3|HDAC8
inhibitor	75.7988	28.0327	CBK308126	BJ1896277	TCS-21311	Preclinical	JAK inhibitor	JAK3
inhibitor	57.3963	29.8395	CBK308706	BJ1897096	Telaglenastat	Phase 2	glutaminase inhibitor	GLS
inhibitor	62.3071	19.3024	CBK290540	BJ1898263	Tenofovir Disoproxil Fumarate	Launched	nucleoside reverse transcriptase inhibitor	CYP1A2	infectious disease	human immunodeficiency virus (HIV-1)|hepatitis B
inhibitor	71.2302	45.6658	CBK200638	BJ1897942	thioguanosine	Launched	purine antagonist		hematologic malignancy	acute myeloid leukemia (AML)|acute lymphoblastic leukemia (ALL)|chronic myeloid leukemia (CML)
inhibitor	58.2172	33.7927	CBK290860	BJ1898694	Torin 1	Preclinical	mTOR inhibitor	MTOR
inhibitor	102.259	24.1735	CBK309611	BJ1899112	TPPS4	Phase 1
inhibitor	86.4244	31.7794	CBK011613	BJ1899149	tretinoin	Launched	retinoid receptor agonist|retinoid receptor ligand	ALDH1A1|ALDH1A2|GPRC5A|NR0B1|NR2C2|PPARD|RARA|RARB|RARG|RARRES1|RORB|RORC|RXRB|RXRG	hematologic malignancy	acute promyelocytic leukemia (APL)
inducer	75.7414	242.862	CBK278072	BJ1898584	Tubastatin A hydrochloride
inhibitor	61.2753	23.7622	CBK201012	BJ1895399	TYLOSIN TARTRATE
inhibitor	55.4636	20.844	CBK040892	BJ1898718	Tyrphostin 9 (SF 6847)	Preclinical	protein tyrosine kinase inhibitor|tyrosine kinase inhibitor
inducer	86.2179	356.822	CBK308430	BJ1896654	UF-010	Preclinical	HDAC inhibitor	HDAC1|HDAC2|HDAC3|HDAC8
inhibitor	58.7393	49.0375	CBK303932	BJ1897454	Ulixertinib	Phase 2	MAP kinase inhibitor
inhibitor	68.7645	26.2262	CBK308823	BJ1897249	UNC0646	Preclinical	histone lysine methyltransferase inhibitor	EHMT2
inhibitor	62.4181	49.925	CBK277977	BJ1898151	Vandetanib (ZD6474)	Launched	EGFR inhibitor|RET tyrosine kinase inhibitor|VEGFR inhibitor	EGFR|EPHA1|EPHA10|EPHA2|EPHA3|EPHA4|EPHA5|EPHA6|EPHA7|EPHA8|EPHB1|EPHB2|EPHB3|EPHB4|EPHB6|ERBB2|ERBB3|ERBB4|FLT1|FLT4|KDR|PTK6|RET|SRC|TEK|VEGFA	oncology	medullary thyroid cancer (MTC)
inhibitor	51.9721	5.61324	CBK309545	BJ1898988	VER-49009	Preclinical	HSP inhibitor	HSP90AA1
inhibitor	60.0678	20.0642	CBK278090	BJ1898668	Vistusertib (AZD2014)	Phase 2	mTOR inhibitor	MTOR
inducer	58.9328	250.961	CBK201016	BJ1898152	Vorinostat (SAHA, MK0683)	Launched	HDAC inhibitor	HDAC1|HDAC10|HDAC11|HDAC2|HDAC3|HDAC5|HDAC6|HDAC8|HDAC9	hematologic malignancy	cutaneous T-cell lymphoma (CTCL)
inhibitor	63.7443	36.0291	CBK309001	BJ1897467	Voxtalisib	Phase 2	mTOR inhibitor|PI3K inhibitor	MTOR|PIK3CA
inhibitor	50.6963	22.0413	CBK293909	BJ1897520	VS-5584	Phase 1	mTOR inhibitor|PI3K inhibitor	MTOR|PIK3CA|PIK3CB|PIK3CD|PIK3CG
inhibitor	81.4389	42.0935	CBK290996	BJ1899048	VU 0364439	Preclinical	glutamate receptor positive allosteric modulator	GRM4
inhibitor	61.7242	46.7608	CBK288346	BJ1898617	WAY-600	Preclinical	mTOR inhibitor	MTOR
inhibitor	88.1803	34.5399	CBK290877	BJ1898713	WHI-P154	Preclinical	JAK inhibitor	EGFR|JAK1|JAK2|JAK3
inhibitor	64.0914	43.1	CBK288341	BJ1898598	WYE-125132	Preclinical	mTOR inhibitor	MTOR
inhibitor	61.7256	38.4917	CBK288342	BJ1896296	WYE-687	Preclinical	mTOR inhibitor	MTOR
inhibitor	51.3807	46.4404	CBK309480	BJ1898867	XL388	Preclinical	mTOR inhibitor	MTOR
inhibitor	100.54	48.839	CBK309176	BJ1897701	Zaurategrast	Phase 2	integrin antagonist	ITGA4
inhibitor	86.9511	49.5289	CBK290206	BJ1895904	ZM-306416	Preclinical	Abl kinase inhibitor|SRC inhibitor|VEGFR inhibitor	EGFR|FLT1|FLT4|KDR
inhibitor	73.8009	30.4461	CBK278088	BJ1898162	ZSTK474	Phase 1/Phase 2	PI3K inhibitor	PIK3CB|PIK3CD|PIK3CG

## Sheet: A549 validation_indiv reps
Metadata_PlateID	Plate Nr	Plate Rep	Row	Column	Metadata_Well	sample type	Compound ID	Batch nr	compound name	effect	conc number	final conc (uM)	Mean(Count_Cell)	Sum(Count_VirusPos)	infection rate	Mean(Count_Cell).poc	infection rate.poc
P103080	P1	A	G	9	G09	5_SPECS	CBK289767	BJ1897225	(-)-Epigallocatechin Gallate	antiviral	c1	0.833333	385	167	10.8442	96.8803	98.0809
P103080	P1	A	G	10	G10	5_SPECS	CBK289767	BJ1897225	(-)-Epigallocatechin Gallate	antiviral	c2	2.5	395.5	167	10.5563	99.5225	95.4769
P103080	P1	A	G	11	G11	5_SPECS	CBK289767	BJ1897225	(-)-Epigallocatechin Gallate	antiviral	c3	10	444.75	68	3.82237	111.916	34.5718
P103081	P1	B	G	9	G09	5_SPECS	CBK289767	BJ1897225	(-)-Epigallocatechin Gallate	antiviral	c1	0.833333	384.5	186	12.0936	104.846	88.8439
P103081	P1	B	G	10	G10	5_SPECS	CBK289767	BJ1897225	(-)-Epigallocatechin Gallate	antiviral	c2	2.5	391.75	197	12.5718	106.823	92.3567
P103081	P1	B	G	11	G11	5_SPECS	CBK289767	BJ1897225	(-)-Epigallocatechin Gallate	antiviral	c3	10	425	97	5.70588	115.89	41.9174
P103082	P1	C	G	9	G09	5_SPECS	CBK289767	BJ1897225	(-)-Epigallocatechin Gallate	antiviral	c1	0.833333	395	163	10.3165	113.587	72.0873
P103082	P1	C	G	10	G10	5_SPECS	CBK289767	BJ1897225	(-)-Epigallocatechin Gallate	antiviral	c2	2.5	436	212	12.156	125.377	84.9411
P103082	P1	C	G	11	G11	5_SPECS	CBK289767	BJ1897225	(-)-Epigallocatechin Gallate	antiviral	c3	10	449.5	85	4.72747	129.26	33.0337
P103080	P1	A	M	7	M07	5_SPECS	CBK277934	BJ1898193	17-AAG (Tanespimycin)	antiviral	c1	0.833333	173	14	2.02312	43.5332	18.2983
P103080	P1	A	M	8	M08	5_SPECS	CBK277934	BJ1898193	17-AAG (Tanespimycin)	antiviral	c2	2.5	179.5	28	3.89972	45.1689	35.2714
P103080	P1	A	M	9	M09	5_SPECS	CBK277934	BJ1898193	17-AAG (Tanespimycin)	antiviral	c3	10	188.75	31	4.10596	47.4965	37.1367
P103081	P1	B	M	7	M07	5_SPECS	CBK277934	BJ1898193	17-AAG (Tanespimycin)	antiviral	c1	0.833333	184.5	48	6.50407	50.3099	47.7811
P103081	P1	B	M	8	M08	5_SPECS	CBK277934	BJ1898193	17-AAG (Tanespimycin)	antiviral	c2	2.5	200.75	42	5.23039	54.741	38.4242
P103081	P1	B	M	9	M09	5_SPECS	CBK277934	BJ1898193	17-AAG (Tanespimycin)	antiviral	c3	10	189.75	75	9.88142	51.7414	72.5923
P103082	P1	C	M	7	M07	5_SPECS	CBK277934	BJ1898193	17-AAG (Tanespimycin)	antiviral	c1	0.833333	169	39	5.76923	48.5981	40.3131
P103082	P1	C	M	8	M08	5_SPECS	CBK277934	BJ1898193	17-AAG (Tanespimycin)	antiviral	c2	2.5	177.75	40	5.62588	51.1143	39.3114
P103082	P1	C	M	9	M09	5_SPECS	CBK277934	BJ1898193	17-AAG (Tanespimycin)	antiviral	c3	10	168.25	69	10.2526	48.3825	71.6411
P103080	P1	A	M	10	M10	5_SPECS	CBK277935	BJ1898194	17-DMAG HCl (Alvespimycin)	antiviral	c1	0.833333	189.75	21	2.7668	47.7481	25.0245
P103080	P1	A	M	11	M11	5_SPECS	CBK277935	BJ1898194	17-DMAG HCl (Alvespimycin)	antiviral	c2	2.5	186.25	18	2.41611	46.8674	21.8527
P103080	P1	A	M	12	M12	5_SPECS	CBK277935	BJ1898194	17-DMAG HCl (Alvespimycin)	antiviral	c3	10	195.5	29	3.70844	49.195	33.5413
P103081	P1	B	M	10	M10	5_SPECS	CBK277935	BJ1898194	17-DMAG HCl (Alvespimycin)	antiviral	c1	0.833333	189.5	44	5.80475	51.6733	42.6437
P103081	P1	B	M	11	M11	5_SPECS	CBK277935	BJ1898194	17-DMAG HCl (Alvespimycin)	antiviral	c2	2.5	203	87	10.7143	55.3545	78.7108
P103081	P1	B	M	12	M12	5_SPECS	CBK277935	BJ1898194	17-DMAG HCl (Alvespimycin)	antiviral	c3	10	206	67	8.13107	56.1725	59.7336
P103082	P1	C	M	10	M10	5_SPECS	CBK277935	BJ1898194	17-DMAG HCl (Alvespimycin)	antiviral	c1	0.833333	190	57	7.5	54.637	52.407
P103082	P1	C	M	11	M11	5_SPECS	CBK277935	BJ1898194	17-DMAG HCl (Alvespimycin)	antiviral	c2	2.5	180.75	61	8.43707	51.977	58.9549
P103082	P1	C	M	12	M12	5_SPECS	CBK277935	BJ1898194	17-DMAG HCl (Alvespimycin)	antiviral	c3	10	175.25	60	8.5592	50.3954	59.8083
P103083	P2	A	K	16	K16	5_SPECS	CBK290113	BJ1895764	2,3-DCPE	proviral	c1	0.833333	367.5	256	17.415	102.562	124.594
P103083	P2	A	K	17	K17	5_SPECS	CBK290113	BJ1895764	2,3-DCPE	proviral	c2	2.5	362.5	372	25.6552	101.167	183.547
P103083	P2	A	K	18	K18	5_SPECS	CBK290113	BJ1895764	2,3-DCPE	proviral	c3	10	217.5	469	53.908	60.7002	385.68
P103084	P2	B	K	16	K16	5_SPECS	CBK290113	BJ1895764	2,3-DCPE	proviral	c1	0.833333	349.75	223	15.94	101.863	106.409
P103084	P2	B	K	17	K17	5_SPECS	CBK290113	BJ1895764	2,3-DCPE	proviral	c2	2.5	359.25	407	28.3229	104.63	189.073
P103084	P2	B	K	18	K18	5_SPECS	CBK290113	BJ1895764	2,3-DCPE	proviral	c3	10	229.75	521	56.6921	66.9138	378.454
P103085	P2	C	K	16	K16	5_SPECS	CBK290113	BJ1895764	2,3-DCPE	proviral	c1	0.833333	381.5	200	13.1062	110.217	110.628
P103085	P2	C	K	17	K17	5_SPECS	CBK290113	BJ1895764	2,3-DCPE	proviral	c2	2.5	411.5	341	20.7169	118.884	174.87
P103085	P2	C	K	18	K18	5_SPECS	CBK290113	BJ1895764	2,3-DCPE	proviral	c3	10	250.25	541	54.046	72.2981	456.198
P103080	P1	A	G	5	G05	5_SPECS	CBK278101	BJ1897220	AVN-944	antiviral	c1	0.833333	247	17	1.72065	62.1544	15.5625
P103080	P1	A	G	6	G06	5_SPECS	CBK278101	BJ1897220	AVN-944	antiviral	c2	2.5	260.5	7	0.671785	65.5515	6.07602
P103080	P1	A	G	7	G07	5_SPECS	CBK278101	BJ1897220	AVN-944	antiviral	c3	10	251.5	9	0.894632	63.2867	8.09158
P103081	P1	B	G	5	G05	5_SPECS	CBK278101	BJ1897220	AVN-944	antiviral	c1	0.833333	235.25	19	2.01913	64.1485	14.8332
P103081	P1	B	G	6	G06	5_SPECS	CBK278101	BJ1897220	AVN-944	antiviral	c2	2.5	235.75	32	3.39343	64.2848	24.9293
P103081	P1	B	G	7	G07	5_SPECS	CBK278101	BJ1897220	AVN-944	antiviral	c3	10	216.25	40	4.62428	58.9675	33.9715
P103082	P1	C	G	5	G05	5_SPECS	CBK278101	BJ1897220	AVN-944	antiviral	c1	0.833333	225	30	3.33333	64.7017	23.292
P103082	P1	C	G	6	G06	5_SPECS	CBK278101	BJ1897220	AVN-944	antiviral	c2	2.5	225.25	66	7.32519	64.7735	51.1856
P103082	P1	C	G	7	G07	5_SPECS	CBK278101	BJ1897220	AVN-944	antiviral	c3	10	222	27	3.04054	63.839	21.2461
P103080	P1	A	D	3	D03	5_SPECS	CBK290800	BJ1896454	AZ-628	antiviral	c1	0.833333	354.25	93	6.56316	89.1424	59.3611
P103080	P1	A	D	4	D04	5_SPECS	CBK290800	BJ1896454	AZ-628	antiviral	c2	2.5	349	94	6.73352	87.8213	60.9019
P103080	P1	A	D	5	D05	5_SPECS	CBK290800	BJ1896454	AZ-628	antiviral	c3	10	228.5	32	3.50109	57.4991	31.6659
P103081	P1	B	D	3	D03	5_SPECS	CBK290800	BJ1896454	AZ-628	antiviral	c1	0.833333	336.75	194	14.4024	91.8257	105.805
P103081	P1	B	D	4	D04	5_SPECS	CBK290800	BJ1896454	AZ-628	antiviral	c2	2.5	356.75	145	10.1612	97.2794	74.6475
P103081	P1	B	D	5	D05	5_SPECS	CBK290800	BJ1896454	AZ-628	antiviral	c3	10	279.5	79	7.06619	76.2147	51.9106
P103082	P1	C	D	3	D03	5_SPECS	CBK290800	BJ1896454	AZ-628	antiviral	c1	0.833333	352.5	129	9.14894	101.366	63.9291
P103082	P1	C	D	4	D04	5_SPECS	CBK290800	BJ1896454	AZ-628	antiviral	c2	2.5	320.25	94	7.33802	92.092	51.2752
P103082	P1	C	D	5	D05	5_SPECS	CBK290800	BJ1896454	AZ-628	antiviral	c3	10	282.5	52	4.60177	81.2365	32.1553
P103080	P1	A	O	9	O09	5_SPECS	CBK277956	BJ1898314	AZD8055	antiviral	c1	0.833333	237	53	5.59072	59.638	50.5657
P103080	P1	A	O	10	O10	5_SPECS	CBK277956	BJ1898314	AZD8055	antiviral	c2	2.5	232.75	41	4.40387	58.5685	39.8311
P103080	P1	A	O	11	O11	5_SPECS	CBK277956	BJ1898314	AZD8055	antiviral	c3	10	250	42	4.2	62.9093	37.9872
P103081	P1	B	O	9	O09	5_SPECS	CBK277956	BJ1898314	AZD8055	antiviral	c1	0.833333	252.75	53	5.24233	68.9204	38.512
P103081	P1	B	O	10	O10	5_SPECS	CBK277956	BJ1898314	AZD8055	antiviral	c2	2.5	263	53	5.03802	71.7154	37.011
P103081	P1	B	O	11	O11	5_SPECS	CBK277956	BJ1898314	AZD8055	antiviral	c3	10	251.75	70	6.95134	68.6477	51.0669
P103082	P1	C	O	9	O09	5_SPECS	CBK277956	BJ1898314	AZD8055	antiviral	c1	0.833333	204.75	74	9.03541	58.8785	63.1359
P103082	P1	C	O	10	O10	5_SPECS	CBK277956	BJ1898314	AZD8055	antiviral	c2	2.5	199.75	68	8.51064	57.4407	59.469
P103082	P1	C	O	11	O11	5_SPECS	CBK277956	BJ1898314	AZD8055	antiviral	c3	10	207	92	11.1111	59.5255	77.64
P103083	P2	A	M	16	M16	5_SPECS	CBK303924	BJ1899015	AZD8186	antiviral	c1	0.833333	335.25	84	6.26398	93.5621	44.815
P103083	P2	A	M	17	M17	5_SPECS	CBK303924	BJ1899015	AZD8186	antiviral	c2	2.5	292	34	2.91096	81.4918	20.8262
P103083	P2	A	M	18	M18	5_SPECS	CBK303924	BJ1899015	AZD8186	antiviral	c3	10	185.5	36	4.85175	51.7696	34.7114
P103084	P2	B	M	16	M16	5_SPECS	CBK303924	BJ1899015	AZD8186	antiviral	c1	0.833333	264.25	121	11.4475	76.9618	76.4191
P103084	P2	B	M	17	M17	5_SPECS	CBK303924	BJ1899015	AZD8186	antiviral	c2	2.5	208.75	54	6.46707	60.7976	43.1716
P103084	P2	B	M	18	M18	5_SPECS	CBK303924	BJ1899015	AZD8186	antiviral	c3	10	268	89	8.30224	78.0539	55.4226
P103085	P2	C	M	16	M16	5_SPECS	CBK303924	BJ1899015	AZD8186	antiviral	c1	0.833333	274	74	6.75182	79.1596	56.9917
P103085	P2	C	M	17	M17	5_SPECS	CBK303924	BJ1899015	AZD8186	antiviral	c2	2.5	229.25	44	4.79826	66.2311	40.5017
P103085	P2	C	M	18	M18	5_SPECS	CBK303924	BJ1899015	AZD8186	antiviral	c3	10	252.5	72	7.12871	72.9481	60.1729
P103083	P2	A	G	12	G12	5_SPECS	CBK288323	BJ1898430	AZD8931	antiviral	c1	0.833333	434.5	151	8.68815	121.261	62.1585
P103083	P2	A	G	13	G13	5_SPECS	CBK288323	BJ1898430	AZD8931	antiviral	c2	2.5	430.25	81	4.70657	120.075	33.6727
P103083	P2	A	G	14	G14	5_SPECS	CBK288323	BJ1898430	AZD8931	antiviral	c3	10	376	101	6.71543	104.935	48.0448
P103084	P2	B	G	12	G12	5_SPECS	CBK288323	BJ1898430	AZD8931	antiviral	c1	0.833333	355	137	9.64789	103.392	64.4056
P103084	P2	B	G	13	G13	5_SPECS	CBK288323	BJ1898430	AZD8931	antiviral	c2	2.5	359.75	113	7.85268	104.776	52.4214
P103084	P2	B	G	14	G14	5_SPECS	CBK288323	BJ1898430	AZD8931	antiviral	c3	10	309.75	188	15.1735	90.2135	101.293
P103085	P2	C	G	12	G12	5_SPECS	CBK288323	BJ1898430	AZD8931	antiviral	c1	0.833333	419	119	7.10024	121.051	59.9326
P103085	P2	C	G	13	G13	5_SPECS	CBK288323	BJ1898430	AZD8931	antiviral	c2	2.5	434.25	125	7.19632	125.456	60.7436
P103085	P2	C	G	14	G14	5_SPECS	CBK288323	BJ1898430	AZD8931	antiviral	c3	10	379.25	163	10.7449	109.567	90.6968
P103080	P1	A	B	16	B16	5_SPECS	CBK308055	BJ1896149	BAG-956	antiviral	c1	0.833333	268	81	7.55597	67.4387	68.3406
P103080	P1	A	B	17	B17	5_SPECS	CBK308055	BJ1896149	BAG-956	antiviral	c2	2.5	258.25	71	6.87318	64.9853	62.1651
P103080	P1	A	B	18	B18	5_SPECS	CBK308055	BJ1896149	BAG-956	antiviral	c3	10	281.75	51	4.52529	70.8987	40.9293
P103081	P1	B	B	16	B16	5_SPECS	CBK308055	BJ1896149	BAG-956	antiviral	c1	0.833333	229.25	76	8.2879	62.5124	60.8857
P103081	P1	B	B	17	B17	5_SPECS	CBK308055	BJ1896149	BAG-956	antiviral	c2	2.5	253.5	50	4.93097	69.1249	36.2246
P103081	P1	B	B	18	B18	5_SPECS	CBK308055	BJ1896149	BAG-956	antiviral	c3	10	271.75	60	5.51978	74.1014	40.5502
P103082	P1	C	B	16	B16	5_SPECS	CBK308055	BJ1896149	BAG-956	antiviral	c1	0.833333	220	102	11.5909	63.2638	80.9927
P103082	P1	C	B	17	B17	5_SPECS	CBK308055	BJ1896149	BAG-956	antiviral	c2	2.5	215.5	61	7.07657	61.9698	49.4482
P103082	P1	C	B	18	B18	5_SPECS	CBK308055	BJ1896149	BAG-956	antiviral	c3	10	220.75	44	4.98301	63.4795	34.8193
P103083	P2	A	F	3	F03	5_SPECS	CBK308168	BJ1896333	BAY-41-2272	antiviral	c1	0.833333	393	271	17.2392	109.679	123.336
P103083	P2	A	F	4	F04	5_SPECS	CBK308168	BJ1896333	BAY-41-2272	antiviral	c2	2.5	305.5	167	13.6661	85.2594	97.7729
P103083	P2	A	F	5	F05	5_SPECS	CBK308168	BJ1896333	BAY-41-2272	antiviral	c3	10	326.25	176	13.4866	91.0504	96.4885
P103084	P2	B	F	3	F03	5_SPECS	CBK308168	BJ1896333	BAY-41-2272	antiviral	c1	0.833333	389.25	224	14.3866	113.368	96.0397
P103084	P2	B	F	4	F04	5_SPECS	CBK308168	BJ1896333	BAY-41-2272	antiviral	c2	2.5	298	116	9.73154	86.7913	64.964
P103084	P2	B	F	5	F05	5_SPECS	CBK308168	BJ1896333	BAY-41-2272	antiviral	c3	10	308	135	10.9578	89.7038	73.15
P103085	P2	C	F	3	F03	5_SPECS	CBK308168	BJ1896333	BAY-41-2272	antiviral	c1	0.833333	437.75	288	16.4477	126.467	138.834
P103085	P2	C	F	4	F04	5_SPECS	CBK308168	BJ1896333	BAY-41-2272	antiviral	c2	2.5	396.5	212	13.367	114.55	112.83
P103085	P2	C	F	5	F05	5_SPECS	CBK308168	BJ1896333	BAY-41-2272	antiviral	c3	10	340.25	128	9.40485	98.2994	79.3856
P103080	P1	A	M	4	M04	5_SPECS	CBK277957	BJ1898165	Belinostat (PXD101)	proviral	c1	0.833333	296.5	513	43.2546	74.6104	391.22
P103080	P1	A	M	5	M05	5_SPECS	CBK277957	BJ1898165	Belinostat (PXD101)	proviral	c2	2.5	212.25	377	44.4052	53.41	401.626
P103080	P1	A	M	6	M06	5_SPECS	CBK277957	BJ1898165	Belinostat (PXD101)	proviral	c3	10	168.25	306	45.4681	42.3379	411.24
P103081	P1	B	M	4	M04	5_SPECS	CBK277957	BJ1898165	Belinostat (PXD101)	proviral	c1	0.833333	285.75	483	42.2572	77.9189	310.436
P103081	P1	B	M	5	M05	5_SPECS	CBK277957	BJ1898165	Belinostat (PXD101)	proviral	c2	2.5	174	369	53.0172	47.4467	389.483
P103081	P1	B	M	6	M06	5_SPECS	CBK277957	BJ1898165	Belinostat (PXD101)	proviral	c3	10	178	398	55.8989	48.5374	410.652
P103082	P1	C	M	4	M04	5_SPECS	CBK277957	BJ1898165	Belinostat (PXD101)	proviral	c1	0.833333	293.25	536	45.6948	84.3278	319.297
P103082	P1	C	M	5	M05	5_SPECS	CBK277957	BJ1898165	Belinostat (PXD101)	proviral	c2	2.5	195.75	436	55.6833	56.2904	389.093
P103082	P1	C	M	6	M06	5_SPECS	CBK277957	BJ1898165	Belinostat (PXD101)	proviral	c3	10	169.25	394	58.1979	48.67	406.664
P103080	P1	A	F	3	F03	5_SPECS	CBK308725	BJ1897118	BET-BAY 002	proviral	c1	0.833333	344	203	14.7529	86.5632	133.434
P103080	P1	A	F	4	F04	5_SPECS	CBK308725	BJ1897118	BET-BAY 002	proviral	c2	2.5	378.5	344	22.7213	95.2446	205.504
P103080	P1	A	F	5	F05	5_SPECS	CBK308725	BJ1897118	BET-BAY 002	proviral	c3	10	339	325	23.9676	85.305	216.777
P103081	P1	B	F	3	F03	5_SPECS	CBK308725	BJ1897118	BET-BAY 002	proviral	c1	0.833333	330.75	216	16.3265	90.1896	119.94
P103081	P1	B	F	4	F04	5_SPECS	CBK308725	BJ1897118	BET-BAY 002	proviral	c2	2.5	317.25	433	34.1214	86.5084	250.667
P103081	P1	B	F	5	F05	5_SPECS	CBK308725	BJ1897118	BET-BAY 002	proviral	c3	10	315.25	471	37.3513	85.9631	274.395
P103082	P1	C	F	3	F03	5_SPECS	CBK308725	BJ1897118	BET-BAY 002	proviral	c1	0.833333	306.25	194	15.8367	88.0661	110.661
P103082	P1	C	F	4	F04	5_SPECS	CBK308725	BJ1897118	BET-BAY 002	proviral	c2	2.5	338.25	380	28.0857	97.2682	196.252
P103082	P1	C	F	5	F05	5_SPECS	CBK308725	BJ1897118	BET-BAY 002	proviral	c3	10	300	430	35.8333	86.2689	250.389
P103080	P1	A	C	9	C09	5_SPECS	CBK277939	BJ1896390	BIIB021	antiviral	c1	0.833333	207.5	13	1.56627	52.2147	14.1662
P103080	P1	A	C	11	C11	5_SPECS	CBK277939	BJ1896390	BIIB021	antiviral	c2	2.5	228.75	10	1.0929	57.562	9.88479
P103080	P1	A	C	12	C12	5_SPECS	CBK277939	BJ1896390	BIIB021	antiviral	c3	10	219	30	3.42466	55.1085	30.9746
P103081	P1	B	C	9	C09	5_SPECS	CBK277939	BJ1896390	BIIB021	antiviral	c1	0.833333	185.5	29	3.90836	50.5825	28.7121
P103081	P1	B	C	11	C11	5_SPECS	CBK277939	BJ1896390	BIIB021	antiviral	c2	2.5	206.25	22	2.66667	56.2407	19.5902
P103081	P1	B	C	12	C12	5_SPECS	CBK277939	BJ1896390	BIIB021	antiviral	c3	10	222	34	3.82883	60.5354	28.1279
P103082	P1	C	C	9	C09	5_SPECS	CBK277939	BJ1896390	BIIB021	antiviral	c1	0.833333	185.25	27	3.64372	53.271	25.4609
P103082	P1	C	C	11	C11	5_SPECS	CBK277939	BJ1896390	BIIB021	antiviral	c2	2.5	218.75	27	3.08571	62.9044	21.5617
P103082	P1	C	C	12	C12	5_SPECS	CBK277939	BJ1896390	BIIB021	antiviral	c3	10	216.75	27	3.11419	62.3293	21.7607
P103080	P1	A	F	12	F12	5_SPECS	CBK308768	BJ1897170	Bimiralisib	antiviral	c1	0.833333	293.75	89	7.57447	73.9184	68.5079
P103080	P1	A	F	13	F13	5_SPECS	CBK308768	BJ1897170	Bimiralisib	antiviral	c2	2.5	251.75	41	4.0715	63.3496	36.825
P103080	P1	A	F	14	F14	5_SPECS	CBK308768	BJ1897170	Bimiralisib	antiviral	c3	10	202.75	30	3.69914	51.0194	33.4571
P103081	P1	B	F	12	F12	5_SPECS	CBK308768	BJ1897170	Bimiralisib	antiviral	c1	0.833333	261	100	9.57854	71.1701	70.3673
P103081	P1	B	F	13	F13	5_SPECS	CBK308768	BJ1897170	Bimiralisib	antiviral	c2	2.5	213.25	57	6.6823	58.1495	49.0904
P103081	P1	B	F	14	F14	5_SPECS	CBK308768	BJ1897170	Bimiralisib	antiviral	c3	10	209.25	68	8.12425	57.0588	59.6835
P103082	P1	C	F	12	F12	5_SPECS	CBK308768	BJ1897170	Bimiralisib	antiviral	c1	0.833333	287	93	8.10105	82.5306	56.6069
P103082	P1	C	F	13	F13	5_SPECS	CBK308768	BJ1897170	Bimiralisib	antiviral	c2	2.5	223.25	52	5.82307	64.1984	40.6893
P103082	P1	C	F	14	F14	5_SPECS	CBK308768	BJ1897170	Bimiralisib	antiviral	c3	10	234.75	81	8.6262	67.5054	60.2765
P103083	P2	A	E	10	E10	5_SPECS	CBK308421	BJ1896641	BMS-566419	antiviral	c1	0.833333	295.5	35	2.96108	82.4686	21.1848
P103083	P2	A	E	12	E12	5_SPECS	CBK308421	BJ1896641	BMS-566419	antiviral	c2	2.5	297.5	22	1.84874	83.0268	13.2266
P103083	P2	A	E	13	E13	5_SPECS	CBK308421	BJ1896641	BMS-566419	antiviral	c3	10	307.25	46	3.74288	85.7478	26.7781
P103084	P2	B	E	10	E10	5_SPECS	CBK308421	BJ1896641	BMS-566419	antiviral	c1	0.833333	297.75	59	4.95382	86.7185	33.0698
P103084	P2	B	E	12	E12	5_SPECS	CBK308421	BJ1896641	BMS-566419	antiviral	c2	2.5	286.5	35	3.0541	83.442	20.388
P103084	P2	B	E	13	E13	5_SPECS	CBK308421	BJ1896641	BMS-566419	antiviral	c3	10	289.75	50	4.31406	84.3885	28.799
P103085	P2	C	E	10	E10	5_SPECS	CBK308421	BJ1896641	BMS-566419	antiviral	c1	0.833333	290.25	48	4.13437	83.8542	34.8979
P103085	P2	C	E	12	E12	5_SPECS	CBK308421	BJ1896641	BMS-566419	antiviral	c2	2.5	273.75	19	1.73516	79.0873	14.6464
P103085	P2	C	E	13	E13	5_SPECS	CBK308421	BJ1896641	BMS-566419	antiviral	c3	10	297.75	32	2.68682	86.021	22.6792
P103080	P1	A	B	10	B10	5_SPECS	CBK000948	BJ1895781	BVT-948	antiviral	c1	0.833333	389.25	190	12.203	97.9497	110.371
P103080	P1	A	B	11	B11	5_SPECS	CBK000948	BJ1895781	BVT-948	antiviral	c2	2.5	391.5	216	13.7931	98.5159	124.753
P103080	P1	A	B	12	B12	5_SPECS	CBK000948	BJ1895781	BVT-948	antiviral	c3	10	399.75	194	12.1326	100.592	109.734
P103081	P1	B	B	10	B10	5_SPECS	CBK000948	BJ1895781	BVT-948	antiviral	c1	0.833333	362.5	205	14.1379	98.8473	103.862
P103081	P1	B	B	11	B11	5_SPECS	CBK000948	BJ1895781	BVT-948	antiviral	c2	2.5	358.5	218	15.2022	97.7566	111.681
P103081	P1	B	B	12	B12	5_SPECS	CBK000948	BJ1895781	BVT-948	antiviral	c3	10	368.25	164	11.1337	100.415	81.7923
P103082	P1	C	B	10	B10	5_SPECS	CBK000948	BJ1895781	BVT-948	antiviral	c1	0.833333	372.25	246	16.5212	107.045	115.443
P103082	P1	C	B	11	B11	5_SPECS	CBK000948	BJ1895781	BVT-948	antiviral	c2	2.5	358.25	236	16.4689	103.019	115.078
P103082	P1	C	B	12	B12	5_SPECS	CBK000948	BJ1895781	BVT-948	antiviral	c3	10	380.5	174	11.4323	109.418	79.8846
P103083	P2	A	G	22	G22	5_SPECS	CBK277963	BJ1898446	CAL-101 (GS-1101)	antiviral	c1	0.833333	357.5	141	9.86014	99.7717	70.5434
P103083	P2	A	G	23	G23	5_SPECS	CBK277963	BJ1898446	CAL-101 (GS-1101)	antiviral	c2	2.5	280.25	92	8.20696	78.2126	58.7159
P103083	P2	A	H	2	H02	5_SPECS	CBK277963	BJ1898446	CAL-101 (GS-1101)	antiviral	c3	10	265.75	71	6.67921	74.1659	47.7857
P103084	P2	B	G	22	G22	5_SPECS	CBK277963	BJ1898446	CAL-101 (GS-1101)	antiviral	c1	0.833333	409	192	11.7359	119.12	78.3446
P103084	P2	B	G	23	G23	5_SPECS	CBK277963	BJ1898446	CAL-101 (GS-1101)	antiviral	c2	2.5	324.5	131	10.0924	94.5093	67.3733
P103084	P2	B	H	2	H02	5_SPECS	CBK277963	BJ1898446	CAL-101 (GS-1101)	antiviral	c3	10	308.25	103	8.35361	89.7766	55.7655
P103085	P2	C	G	22	G22	5_SPECS	CBK277963	BJ1898446	CAL-101 (GS-1101)	antiviral	c1	0.833333	351.5	161	11.4509	101.55	96.6564
P103085	P2	C	G	23	G23	5_SPECS	CBK277963	BJ1898446	CAL-101 (GS-1101)	antiviral	c2	2.5	319.75	113	8.83503	92.3769	74.5758
P103085	P2	C	H	2	H02	5_SPECS	CBK277963	BJ1898446	CAL-101 (GS-1101)	antiviral	c3	10	299.5	74	6.17696	86.5266	52.1393
P103083	P2	A	C	17	C17	5_SPECS	CBK307832	BJ1895238	CANDICIDIN	antiviral	c1	0.833333	261.75	17	1.62369	73.0496	11.6165
P103083	P2	A	C	18	C18	5_SPECS	CBK307832	BJ1895238	CANDICIDIN	antiviral	c2	2.5	313	13	1.03834	87.3525	7.42869
P103083	P2	A	C	19	C19	5_SPECS	CBK307832	BJ1895238	CANDICIDIN	antiviral	c3	10	309.25	5	0.404204	86.306	2.89184
P103084	P2	B	C	17	C17	5_SPECS	CBK307832	BJ1895238	CANDICIDIN	antiviral	c1	0.833333	313	34	2.71565	91.16	18.1287
P103084	P2	B	C	18	C18	5_SPECS	CBK307832	BJ1895238	CANDICIDIN	antiviral	c2	2.5	353.25	15	1.06157	102.883	7.08664
P103084	P2	B	C	19	C19	5_SPECS	CBK307832	BJ1895238	CANDICIDIN	antiviral	c3	10	380.75	19	1.24754	110.892	8.32808
P103085	P2	C	C	17	C17	5_SPECS	CBK307832	BJ1895238	CANDICIDIN	antiviral	c1	0.833333	293.25	8	0.682012	84.7209	5.75681
P103085	P2	C	C	18	C18	5_SPECS	CBK307832	BJ1895238	CANDICIDIN	antiviral	c2	2.5	310.75	10	0.804505	89.7768	6.79077
P103085	P2	C	C	19	C19	5_SPECS	CBK307832	BJ1895238	CANDICIDIN	antiviral	c3	10	197.5	5	0.632911	57.0584	5.34236
P103080	P1	A	F	21	F21	5_SPECS	CBK308785	BJ1897189	CC-401 (hydrochloride)	antiviral	c1	0.833333	360.25	110	7.63359	90.6523	69.0426
P103080	P1	A	F	22	F22	5_SPECS	CBK308785	BJ1897189	CC-401 (hydrochloride)	antiviral	c2	2.5	389.75	168	10.7761	98.0755	97.4657
P103080	P1	A	F	23	F23	5_SPECS	CBK308785	BJ1897189	CC-401 (hydrochloride)	antiviral	c3	10	397.75	77	4.83972	100.089	43.7733
P103081	P1	B	F	21	F21	5_SPECS	CBK308785	BJ1897189	CC-401 (hydrochloride)	antiviral	c1	0.833333	322.25	257	19.9379	87.8718	146.471
P103081	P1	B	F	22	F22	5_SPECS	CBK308785	BJ1897189	CC-401 (hydrochloride)	antiviral	c2	2.5	345.75	196	14.1721	94.2799	104.113
P103081	P1	B	F	23	F23	5_SPECS	CBK308785	BJ1897189	CC-401 (hydrochloride)	antiviral	c3	10	375.75	110	7.3187	102.46	53.7656
P103082	P1	C	F	21	F21	5_SPECS	CBK308785	BJ1897189	CC-401 (hydrochloride)	antiviral	c1	0.833333	352.75	177	12.5443	101.438	87.6546
P103082	P1	C	F	22	F22	5_SPECS	CBK308785	BJ1897189	CC-401 (hydrochloride)	antiviral	c2	2.5	329.25	174	13.2118	94.6801	92.3191
P103082	P1	C	F	23	F23	5_SPECS	CBK308785	BJ1897189	CC-401 (hydrochloride)	antiviral	c3	10	327.5	93	7.09924	94.1769	49.6066
P103080	P1	A	L	7	L07	5_SPECS	CBK290181	BJ1895873	CCT018159	antiviral	c1	0.833333	420.25	112	6.6627	105.75	60.2613
P103080	P1	A	L	8	L08	5_SPECS	CBK290181	BJ1895873	CCT018159	antiviral	c2	2.5	300.75	56	4.65503	75.6798	42.1028
P103080	P1	A	L	9	L09	5_SPECS	CBK290181	BJ1895873	CCT018159	antiviral	c3	10	221.25	10	1.12994	55.6747	10.2199
P103081	P1	B	L	7	L07	5_SPECS	CBK290181	BJ1895873	CCT018159	antiviral	c1	0.833333	360.75	174	12.0582	98.3701	88.5837
P103081	P1	B	L	8	L08	5_SPECS	CBK290181	BJ1895873	CCT018159	antiviral	c2	2.5	333.5	68	5.09745	90.9395	37.4476
P103081	P1	B	L	9	L09	5_SPECS	CBK290181	BJ1895873	CCT018159	antiviral	c3	10	225.25	28	3.10766	61.4217	22.8299
P103082	P1	C	L	7	L07	5_SPECS	CBK290181	BJ1895873	CCT018159	antiviral	c1	0.833333	361.25	140	9.68858	103.882	67.7
P103082	P1	C	L	8	L08	5_SPECS	CBK290181	BJ1895873	CCT018159	antiviral	c2	2.5	287.5	58	5.04348	82.6743	35.2418
P103082	P1	C	L	9	L09	5_SPECS	CBK290181	BJ1895873	CCT018159	antiviral	c3	10	191.75	32	4.1721	55.1402	29.153
P103083	P2	A	C	6	C06	5_SPECS	CBK309277	BJ1897845	Cefodizime	antiviral	c1	0.833333	373.75	129	8.62876	104.307	61.7336
P103083	P2	A	C	7	C07	5_SPECS	CBK309277	BJ1897845	Cefodizime	antiviral	c2	2.5	366.25	22	1.50171	102.214	10.7438
P103083	P2	A	C	8	C08	5_SPECS	CBK309277	BJ1897845	Cefodizime	antiviral	c3	10	393	28	1.78117	109.679	12.7432
P103084	P2	B	C	6	C06	5_SPECS	CBK309277	BJ1897845	Cefodizime	antiviral	c1	0.833333	393	127	8.07888	114.46	53.9315
P103084	P2	B	C	7	C07	5_SPECS	CBK309277	BJ1897845	Cefodizime	antiviral	c2	2.5	371.5	46	3.09556	108.198	20.6648
P103084	P2	B	C	8	C08	5_SPECS	CBK309277	BJ1897845	Cefodizime	antiviral	c3	10	400.25	30	1.87383	116.571	12.509
P103085	P2	C	C	6	C06	5_SPECS	CBK309277	BJ1897845	Cefodizime	antiviral	c1	0.833333	380.25	99	6.50888	109.856	54.9409
P103085	P2	C	C	7	C07	5_SPECS	CBK309277	BJ1897845	Cefodizime	antiviral	c2	2.5	381.5	29	1.90039	110.217	16.0411
P103085	P2	C	C	8	C08	5_SPECS	CBK309277	BJ1897845	Cefodizime	antiviral	c3	10	387.5	18	1.16129	111.95	9.80237
P103080	P1	A	E	10	E10	5_SPECS	CBK042075	BJ1894539	CEPHAPIRIN SODIUM	antiviral	c1	0.833333	411.75	155	9.41105	103.612	85.119
P103080	P1	A	E	12	E12	5_SPECS	CBK042075	BJ1894539	CEPHAPIRIN SODIUM	antiviral	c2	2.5	403.75	115	7.12074	101.598	64.4042
P103080	P1	A	E	13	E13	5_SPECS	CBK042075	BJ1894539	CEPHAPIRIN SODIUM	antiviral	c3	10	403.75	10	0.619195	101.598	5.60036
P103081	P1	B	E	10	E10	5_SPECS	CBK042075	BJ1894539	CEPHAPIRIN SODIUM	antiviral	c1	0.833333	382	185	12.1073	104.165	88.9446
P103081	P1	B	E	12	E12	5_SPECS	CBK042075	BJ1894539	CEPHAPIRIN SODIUM	antiviral	c2	2.5	406	143	8.80542	110.709	64.6876
P103081	P1	B	E	13	E13	5_SPECS	CBK042075	BJ1894539	CEPHAPIRIN SODIUM	antiviral	c3	10	371.75	26	1.74849	101.37	12.845
P103082	P1	C	E	10	E10	5_SPECS	CBK042075	BJ1894539	CEPHAPIRIN SODIUM	antiviral	c1	0.833333	373.5	173	11.5797	107.405	80.914
P103082	P1	C	E	12	E12	5_SPECS	CBK042075	BJ1894539	CEPHAPIRIN SODIUM	antiviral	c2	2.5	415.25	183	11.0175	119.41	76.9856
P103082	P1	C	E	13	E13	5_SPECS	CBK042075	BJ1894539	CEPHAPIRIN SODIUM	antiviral	c3	10	399	28	1.75439	114.738	12.259
P103083	P2	A	E	15	E15	5_SPECS	CBK041324	BJ1898060	chicago-sky-blue-6b	antiviral	c1	0.833333	387.5	151	9.74194	108.144	69.6977
P103083	P2	A	E	16	E16	5_SPECS	CBK041324	BJ1898060	chicago-sky-blue-6b	antiviral	c2	2.5	360.5	31	2.14979	100.609	15.3805
P103083	P2	A	E	17	E17	5_SPECS	CBK041324	BJ1898060	chicago-sky-blue-6b	antiviral	c3	10	346.25	21	1.51625	96.632	10.8478
P103084	P2	B	E	15	E15	5_SPECS	CBK041324	BJ1898060	chicago-sky-blue-6b	antiviral	c1	0.833333	415.25	177	10.6562	120.94	71.1369
P103084	P2	B	E	16	E16	5_SPECS	CBK041324	BJ1898060	chicago-sky-blue-6b	antiviral	c2	2.5	360.5	46	3.19001	104.994	21.2953
P103084	P2	B	E	17	E17	5_SPECS	CBK041324	BJ1898060	chicago-sky-blue-6b	antiviral	c3	10	340	53	3.89706	99.0237	26.0153
P103085	P2	C	E	15	E15	5_SPECS	CBK041324	BJ1898060	chicago-sky-blue-6b	antiviral	c1	0.833333	390	169	10.8333	112.672	91.4434
P103085	P2	C	E	16	E16	5_SPECS	CBK041324	BJ1898060	chicago-sky-blue-6b	antiviral	c2	2.5	335.5	31	2.30999	96.9271	19.4984
P103085	P2	C	E	17	E17	5_SPECS	CBK041324	BJ1898060	chicago-sky-blue-6b	antiviral	c3	10	326.5	45	3.44564	94.327	29.0844
P103083	P2	A	F	15	F15	5_SPECS	CBK303971	BJ1897222	Chidamide	proviral	c1	0.833333	363.25	263	18.1005	101.376	129.498
P103083	P2	A	F	16	F16	5_SPECS	CBK303971	BJ1897222	Chidamide	proviral	c2	2.5	389.75	459	29.4419	108.772	210.639
P103083	P2	A	F	17	F17	5_SPECS	CBK303971	BJ1897222	Chidamide	proviral	c3	10	358.5	594	41.4226	100.051	296.354
P103084	P2	B	F	15	F15	5_SPECS	CBK303971	BJ1897222	Chidamide	proviral	c1	0.833333	395.5	308	19.469	115.188	129.968
P103084	P2	B	F	16	F16	5_SPECS	CBK303971	BJ1897222	Chidamide	proviral	c2	2.5	335.75	410	30.5287	97.7859	203.798
P103084	P2	B	F	17	F17	5_SPECS	CBK303971	BJ1897222	Chidamide	proviral	c3	10	271.25	400	36.8664	79.0005	246.106
P103085	P2	C	F	15	F15	5_SPECS	CBK303971	BJ1897222	Chidamide	proviral	c1	0.833333	441.75	262	14.8274	127.623	125.157
P103085	P2	C	F	16	F16	5_SPECS	CBK303971	BJ1897222	Chidamide	proviral	c2	2.5	310.25	364	29.3312	89.6323	247.582
P103085	P2	C	F	17	F17	5_SPECS	CBK303971	BJ1897222	Chidamide	proviral	c3	10	273.25	595	54.4373	78.9429	459.501
P103083	P2	A	B	13	B13	5_SPECS	CBK307874	BJ1895396	CHLOROPHYLLIDE Cu COMPLEX Na SALT	antiviral	c1	0.833333	436.5	228	13.0584	121.819	93.4252
P103083	P2	A	B	14	B14	5_SPECS	CBK307874	BJ1895396	CHLOROPHYLLIDE Cu COMPLEX Na SALT	antiviral	c2	2.5	428	150	8.76168	119.447	62.6846
P103083	P2	A	B	15	B15	5_SPECS	CBK307874	BJ1895396	CHLOROPHYLLIDE Cu COMPLEX Na SALT	antiviral	c3	10	381	26	1.70604	106.33	12.2057
P103084	P2	B	B	13	B13	5_SPECS	CBK307874	BJ1895396	CHLOROPHYLLIDE Cu COMPLEX Na SALT	antiviral	c1	0.833333	350	175	12.5	101.936	83.4452
P103084	P2	B	B	14	B14	5_SPECS	CBK307874	BJ1895396	CHLOROPHYLLIDE Cu COMPLEX Na SALT	antiviral	c2	2.5	341	196	14.3695	99.3149	95.9253
P103084	P2	B	B	15	B15	5_SPECS	CBK307874	BJ1895396	CHLOROPHYLLIDE Cu COMPLEX Na SALT	antiviral	c3	10	309.75	39	3.1477	90.2135	21.0128
P103085	P2	C	B	13	B13	5_SPECS	CBK307874	BJ1895396	CHLOROPHYLLIDE Cu COMPLEX Na SALT	antiviral	c1	0.833333	304	121	9.95066	87.8267	83.9928
P103085	P2	C	B	14	B14	5_SPECS	CBK307874	BJ1895396	CHLOROPHYLLIDE Cu COMPLEX Na SALT	antiviral	c2	2.5	241.25	89	9.2228	69.698	77.849
P103085	P2	C	B	15	B15	5_SPECS	CBK307874	BJ1895396	CHLOROPHYLLIDE Cu COMPLEX Na SALT	antiviral	c3	10	285.75	35	3.06212	82.5542	25.8471
P103083	P2	A	J	2	J02	5_SPECS	CBK277961	BJ1898688	CI994 (Tacedinaline)	proviral	c1	0.833333	368.75	220	14.9153	102.911	106.71
P103083	P2	A	J	3	J03	5_SPECS	CBK277961	BJ1898688	CI994 (Tacedinaline)	proviral	c2	2.5	306.75	390	31.7848	85.6083	227.401
P103083	P2	A	J	4	J04	5_SPECS	CBK277961	BJ1898688	CI994 (Tacedinaline)	proviral	c3	10	271.5	513	47.2376	75.7706	337.956
P103084	P2	B	J	2	J02	5_SPECS	CBK277961	BJ1898688	CI994 (Tacedinaline)	proviral	c1	0.833333	325.75	164	12.5863	94.8734	84.0216
P103084	P2	B	J	3	J03	5_SPECS	CBK277961	BJ1898688	CI994 (Tacedinaline)	proviral	c2	2.5	313.75	298	23.745	91.3785	158.513
P103084	P2	B	J	4	J04	5_SPECS	CBK277961	BJ1898688	CI994 (Tacedinaline)	proviral	c3	10	305.75	528	43.1725	89.0485	288.203
P103085	P2	C	J	2	J02	5_SPECS	CBK277961	BJ1898688	CI994 (Tacedinaline)	proviral	c1	0.833333	322.25	144	11.1715	93.0991	94.2974
P103085	P2	C	J	3	J03	5_SPECS	CBK277961	BJ1898688	CI994 (Tacedinaline)	proviral	c2	2.5	343.25	306	22.287	99.1661	188.123
P103085	P2	C	J	4	J04	5_SPECS	CBK277961	BJ1898688	CI994 (Tacedinaline)	proviral	c3	10	297	446	37.5421	85.8043	316.89
P103083	P2	A	L	22	L22	5_SPECS	CBK290965	BJ1898878	Cilengitide trifluoroacetate	proviral	c1	0.833333	258.75	122	11.7874	72.2124	84.3321
P103083	P2	A	L	23	L23	5_SPECS	CBK290965	BJ1898878	Cilengitide trifluoroacetate	proviral	c2	2.5	214	197	23.014	59.7235	164.651
P103083	P2	A	M	3	M03	5_SPECS	CBK290965	BJ1898878	Cilengitide trifluoroacetate	proviral	c3	10	227.75	315	34.5774	63.5608	247.38
P103084	P2	B	L	22	L22	5_SPECS	CBK290965	BJ1898878	Cilengitide trifluoroacetate	proviral	c1	0.833333	293	193	16.4676	85.3351	109.931
P103084	P2	B	L	23	L23	5_SPECS	CBK290965	BJ1898878	Cilengitide trifluoroacetate	proviral	c2	2.5	220.5	256	29.0249	64.2198	193.759
P103084	P2	B	M	3	M03	5_SPECS	CBK290965	BJ1898878	Cilengitide trifluoroacetate	proviral	c3	10	211.5	361	42.6714	61.5985	284.858
P103085	P2	C	L	22	L22	5_SPECS	CBK290965	BJ1898878	Cilengitide trifluoroacetate	proviral	c1	0.833333	308.75	127	10.2834	89.1989	86.8014
P103085	P2	C	L	23	L23	5_SPECS	CBK290965	BJ1898878	Cilengitide trifluoroacetate	proviral	c2	2.5	255.75	204	19.9413	73.8871	168.323
P103085	P2	C	M	3	M03	5_SPECS	CBK290965	BJ1898878	Cilengitide trifluoroacetate	proviral	c3	10	223.25	305	34.1545	64.4977	288.296
P103080	P1	A	M	22	M22	5_SPECS	CBK277940	BJ1898217	CUDC-101	proviral	c1	0.833333	316.25	142	11.2253	79.5802	101.528
P103080	P1	A	N	3	N03	5_SPECS	CBK277940	BJ1898217	CUDC-101	proviral	c2	2.5	234.5	429	45.7356	59.0089	413.659
P103080	P1	A	N	4	N04	5_SPECS	CBK277940	BJ1898217	CUDC-101	proviral	c3	10	180.5	272	37.6731	45.4205	340.738
P103081	P1	B	M	22	M22	5_SPECS	CBK277940	BJ1898217	CUDC-101	proviral	c1	0.833333	295.25	251	21.2532	80.5094	156.133
P103081	P1	B	N	3	N03	5_SPECS	CBK277940	BJ1898217	CUDC-101	proviral	c2	2.5	208.5	311	37.2902	56.8542	273.946
P103081	P1	B	N	4	N04	5_SPECS	CBK277940	BJ1898217	CUDC-101	proviral	c3	10	178.75	414	57.9021	48.7419	425.369
P103082	P1	C	M	22	M22	5_SPECS	CBK277940	BJ1898217	CUDC-101	proviral	c1	0.833333	240	208	21.6667	69.0151	151.398
P103082	P1	C	N	3	N03	5_SPECS	CBK277940	BJ1898217	CUDC-101	proviral	c2	2.5	195.25	349	44.6863	56.1467	312.25
P103082	P1	C	N	4	N04	5_SPECS	CBK277940	BJ1898217	CUDC-101	proviral	c3	10	199.75	402	50.3129	57.4407	351.567
P103083	P2	A	B	7	B07	5_SPECS	CBK041619	BJ1895005	CYCLOHEXIMIDE	antiviral	c1	0.833333	256.5	72	7.01754	71.5844	50.2063
P103083	P2	A	B	8	B08	5_SPECS	CBK041619	BJ1895005	CYCLOHEXIMIDE	antiviral	c2	2.5	223.25	96	10.7503	62.305	76.9118
P103083	P2	A	B	9	B09	5_SPECS	CBK041619	BJ1895005	CYCLOHEXIMIDE	antiviral	c3	10	164.5	120	18.2371	45.9089	130.475
P103084	P2	B	B	7	B07	5_SPECS	CBK041619	BJ1895005	CYCLOHEXIMIDE	antiviral	c1	0.833333	267	110	10.2996	77.7627	68.7563
P103084	P2	B	B	8	B08	5_SPECS	CBK041619	BJ1895005	CYCLOHEXIMIDE	antiviral	c2	2.5	233	163	17.4893	67.8603	116.752
P103084	P2	B	B	9	B09	5_SPECS	CBK041619	BJ1895005	CYCLOHEXIMIDE	antiviral	c3	10	192	200	26.0417	55.9192	173.844
P103085	P2	C	B	7	B07	5_SPECS	CBK041619	BJ1895005	CYCLOHEXIMIDE	antiviral	c1	0.833333	209.25	57	6.81004	60.4531	57.483
P103085	P2	C	B	8	B08	5_SPECS	CBK041619	BJ1895005	CYCLOHEXIMIDE	antiviral	c2	2.5	238	80	8.40336	68.759	70.9322
P103085	P2	C	B	9	B09	5_SPECS	CBK041619	BJ1895005	CYCLOHEXIMIDE	antiviral	c3	10	198.5	117	14.7355	57.3473	124.381
P103083	P2	A	G	9	G09	5_SPECS	CBK278012	BJ1898137	Dactolisib (BEZ235, NVP-BEZ235)	antiviral	c1	0.833333	284.5	73	6.41476	79.3987	45.8938
P103083	P2	A	G	10	G10	5_SPECS	CBK278012	BJ1898137	Dactolisib (BEZ235, NVP-BEZ235)	antiviral	c2	2.5	282	71	6.29433	78.701	45.0321
P103083	P2	A	G	11	G11	5_SPECS	CBK278012	BJ1898137	Dactolisib (BEZ235, NVP-BEZ235)	antiviral	c3	10	289	94	8.13149	80.6546	58.1759
P103084	P2	B	G	9	G09	5_SPECS	CBK278012	BJ1898137	Dactolisib (BEZ235, NVP-BEZ235)	antiviral	c1	0.833333	250.5	64	6.38723	72.9571	42.6387
P103084	P2	B	G	10	G10	5_SPECS	CBK278012	BJ1898137	Dactolisib (BEZ235, NVP-BEZ235)	antiviral	c2	2.5	248	78	7.8629	72.229	52.4897
P103084	P2	B	G	11	G11	5_SPECS	CBK278012	BJ1898137	Dactolisib (BEZ235, NVP-BEZ235)	antiviral	c3	10	258.25	70	6.77638	75.2143	45.2365
P103085	P2	C	G	9	G09	5_SPECS	CBK278012	BJ1898137	Dactolisib (BEZ235, NVP-BEZ235)	antiviral	c1	0.833333	233.25	58	6.21651	67.3867	52.4731
P103085	P2	C	G	10	G10	5_SPECS	CBK278012	BJ1898137	Dactolisib (BEZ235, NVP-BEZ235)	antiviral	c2	2.5	257.5	77	7.47573	74.3926	63.1021
P103085	P2	C	G	11	G11	5_SPECS	CBK278012	BJ1898137	Dactolisib (BEZ235, NVP-BEZ235)	antiviral	c3	10	281.25	90	8	81.2541	67.5274
P103083	P2	A	D	9	D09	5_SPECS	CBK309017	BJ1897489	Degarelix	proviral	c1	0.833333	411.75	250	15.1791	114.912	108.597
P103083	P2	A	D	10	D10	5_SPECS	CBK309017	BJ1897489	Degarelix	proviral	c2	2.5	425.5	191	11.2221	118.749	80.2873
P103083	P2	A	D	11	D11	5_SPECS	CBK309017	BJ1897489	Degarelix	proviral	c3	10	410.75	980	59.647	114.633	426.738
P103084	P2	B	D	9	D09	5_SPECS	CBK309017	BJ1897489	Degarelix	proviral	c1	0.833333	401.25	205	12.7726	116.862	85.2649
P103084	P2	B	D	10	D10	5_SPECS	CBK309017	BJ1897489	Degarelix	proviral	c2	2.5	401.5	236	14.6949	116.935	98.0975
P103084	P2	B	D	11	D11	5_SPECS	CBK309017	BJ1897489	Degarelix	proviral	c3	10	395	1089	68.9241	115.042	460.11
P103085	P2	C	D	9	D09	5_SPECS	CBK309017	BJ1897489	Degarelix	proviral	c1	0.833333	406.25	187	11.5077	117.367	97.1356
P103085	P2	C	D	10	D10	5_SPECS	CBK309017	BJ1897489	Degarelix	proviral	c2	2.5	416	234	14.0625	120.184	118.701
P103085	P2	C	D	11	D11	5_SPECS	CBK309017	BJ1897489	Degarelix	proviral	c3	10	387.25	1098	70.8844	111.878	598.33
P103080	P1	A	C	13	C13	5_SPECS	CBK308232	BJ1896412	EC-144	antiviral	c1	0.833333	359	59	4.10864	90.3377	37.1609
P103080	P1	A	C	14	C14	5_SPECS	CBK308232	BJ1896412	EC-144	antiviral	c2	2.5	269.75	28	2.595	67.8791	23.4707
P103080	P1	A	C	16	C16	5_SPECS	CBK308232	BJ1896412	EC-144	antiviral	c3	10	230	10	1.08696	57.8765	9.83107
P103081	P1	B	C	13	C13	5_SPECS	CBK308232	BJ1896412	EC-144	antiviral	c1	0.833333	365.25	83	5.68104	99.5972	41.7349
P103081	P1	B	C	14	C14	5_SPECS	CBK308232	BJ1896412	EC-144	antiviral	c2	2.5	235.25	46	4.88842	64.1485	35.912
P103081	P1	B	C	16	C16	5_SPECS	CBK308232	BJ1896412	EC-144	antiviral	c3	10	214.75	37	4.30733	58.5585	31.6431
P103082	P1	C	C	13	C13	5_SPECS	CBK308232	BJ1896412	EC-144	antiviral	c1	0.833333	361.5	103	7.1231	103.954	49.7734
P103082	P1	C	C	14	C14	5_SPECS	CBK308232	BJ1896412	EC-144	antiviral	c2	2.5	265	41	3.86792	76.2042	27.0275
P103082	P1	C	C	16	C16	5_SPECS	CBK308232	BJ1896412	EC-144	antiviral	c3	10	170.75	25	3.66032	49.1014	25.5769
P103083	P2	A	C	13	C13	5_SPECS	CBK309658	BJ1899169	Ertapenem sodium	antiviral	c1	0.833333	424.25	144	8.48556	118.4	60.7091
P103083	P2	A	C	14	C14	5_SPECS	CBK309658	BJ1899169	Ertapenem sodium	antiviral	c2	2.5	400	49	3.0625	111.633	21.9104
P103083	P2	A	C	16	C16	5_SPECS	CBK309658	BJ1899169	Ertapenem sodium	antiviral	c3	10	351.25	20	1.42349	98.0274	10.1842
P103084	P2	B	C	13	C13	5_SPECS	CBK309658	BJ1899169	Ertapenem sodium	antiviral	c1	0.833333	407	176	10.8108	118.537	72.1688
P103084	P2	B	C	14	C14	5_SPECS	CBK309658	BJ1899169	Ertapenem sodium	antiviral	c2	2.5	404.5	60	3.70828	117.809	24.7551
P103084	P2	B	C	16	C16	5_SPECS	CBK309658	BJ1899169	Ertapenem sodium	antiviral	c3	10	303.5	31	2.55354	88.3932	17.0465
P103085	P2	C	C	13	C13	5_SPECS	CBK309658	BJ1899169	Ertapenem sodium	antiviral	c1	0.833333	493.25	129	6.53827	142.502	55.189
P103085	P2	C	C	14	C14	5_SPECS	CBK309658	BJ1899169	Ertapenem sodium	antiviral	c2	2.5	368	41	2.78533	106.316	23.5107
P103085	P2	C	C	16	C16	5_SPECS	CBK309658	BJ1899169	Ertapenem sodium	antiviral	c3	10	335.5	22	1.63934	96.9271	13.8376
P103080	P1	A	E	15	E15	5_SPECS	CBK015573	BJ1894624	ETHACRYNIC ACID	antiviral	c1	0.833333	398.25	168	10.5461	100.214	95.3854
P103080	P1	A	E	16	E16	5_SPECS	CBK015573	BJ1894624	ETHACRYNIC ACID	antiviral	c2	2.5	399.5	150	9.38673	100.529	84.8991
P103080	P1	A	E	17	E17	5_SPECS	CBK015573	BJ1894624	ETHACRYNIC ACID	antiviral	c3	10	402.25	129	8.0174	101.221	72.5141
P103081	P1	B	E	15	E15	5_SPECS	CBK015573	BJ1894624	ETHACRYNIC ACID	antiviral	c1	0.833333	353	157	11.119	96.2568	81.6838
P103081	P1	B	E	16	E16	5_SPECS	CBK015573	BJ1894624	ETHACRYNIC ACID	antiviral	c2	2.5	388.5	166	10.6821	105.937	78.4744
P103081	P1	B	E	17	E17	5_SPECS	CBK015573	BJ1894624	ETHACRYNIC ACID	antiviral	c3	10	377.25	136	9.01259	102.869	66.2096
P103082	P1	C	E	15	E15	5_SPECS	CBK015573	BJ1894624	ETHACRYNIC ACID	antiviral	c1	0.833333	387	179	11.5633	111.287	80.7998
P103082	P1	C	E	16	E16	5_SPECS	CBK015573	BJ1894624	ETHACRYNIC ACID	antiviral	c2	2.5	292.25	159	13.6014	84.0403	95.041
P103082	P1	C	E	17	E17	5_SPECS	CBK015573	BJ1894624	ETHACRYNIC ACID	antiviral	c3	10	293.25	118	10.0597	84.3278	70.293
P103080	P1	A	M	16	M16	5_SPECS	CBK290803	BJ1898200	Ganetespib (STA-9090)	antiviral	c1	0.833333	214.5	16	1.8648	53.9762	16.8664
P103080	P1	A	M	17	M17	5_SPECS	CBK290803	BJ1898200	Ganetespib (STA-9090)	antiviral	c2	2.5	211.75	21	2.47934	53.2841	22.4246
P103080	P1	A	M	18	M18	5_SPECS	CBK290803	BJ1898200	Ganetespib (STA-9090)	antiviral	c3	10	157.75	14	2.2187	39.6957	20.0672
P103081	P1	B	M	16	M16	5_SPECS	CBK290803	BJ1898200	Ganetespib (STA-9090)	antiviral	c1	0.833333	199.5	36	4.51128	54.4001	33.1414
P103081	P1	B	M	17	M17	5_SPECS	CBK290803	BJ1898200	Ganetespib (STA-9090)	antiviral	c2	2.5	197.25	29	3.67554	53.7866	27.0018
P103081	P1	B	M	18	M18	5_SPECS	CBK290803	BJ1898200	Ganetespib (STA-9090)	antiviral	c3	10	158.75	41	6.45669	43.2883	47.4331
P103082	P1	C	M	16	M16	5_SPECS	CBK290803	BJ1898200	Ganetespib (STA-9090)	antiviral	c1	0.833333	180.5	31	4.29363	51.9051	30.0022
P103082	P1	C	M	17	M17	5_SPECS	CBK290803	BJ1898200	Ganetespib (STA-9090)	antiviral	c2	2.5	183.5	34	4.63215	52.7678	32.3676
P103082	P1	C	M	18	M18	5_SPECS	CBK290803	BJ1898200	Ganetespib (STA-9090)	antiviral	c3	10	172.5	43	6.23188	49.6046	43.5459
P103083	P2	A	K	8	K08	5_SPECS	CBK290992	BJ1899050	GDC-0349	antiviral	c1	0.833333	266.75	111	10.403	74.445	74.4272
P103083	P2	A	K	9	K09	5_SPECS	CBK290992	BJ1899050	GDC-0349	antiviral	c2	2.5	255	66	6.47059	71.1658	46.2932
P103083	P2	A	K	10	K10	5_SPECS	CBK290992	BJ1899050	GDC-0349	antiviral	c3	10	271.5	53	4.88029	75.7706	34.9156
P103084	P2	B	K	8	K08	5_SPECS	CBK290992	BJ1899050	GDC-0349	antiviral	c1	0.833333	190.5	110	14.4357	55.4824	96.3671
P103084	P2	B	K	9	K09	5_SPECS	CBK290992	BJ1899050	GDC-0349	antiviral	c2	2.5	193	68	8.80829	56.2105	58.8008
P103084	P2	B	K	10	K10	5_SPECS	CBK290992	BJ1899050	GDC-0349	antiviral	c3	10	192	62	8.07292	55.9192	53.8917
P103085	P2	C	K	8	K08	5_SPECS	CBK290992	BJ1899050	GDC-0349	antiviral	c1	0.833333	184.25	58	7.86974	53.2305	66.4279
P103085	P2	C	K	9	K09	5_SPECS	CBK290992	BJ1899050	GDC-0349	antiviral	c2	2.5	217.5	44	5.05747	62.8365	42.6897
P103085	P2	C	K	10	K10	5_SPECS	CBK290992	BJ1899050	GDC-0349	antiviral	c3	10	211.75	41	4.84061	61.1753	40.8593
P103083	P2	A	L	10	L10	5_SPECS	CBK278021	BJ1898628	Geldanamycin	antiviral	c1	0.833333	371.5	138	9.28668	103.679	66.4406
P103083	P2	A	L	11	L11	5_SPECS	CBK278021	BJ1898628	Geldanamycin	antiviral	c2	2.5	403.5	147	9.10781	112.609	65.1609
P103083	P2	A	L	12	L12	5_SPECS	CBK278021	BJ1898628	Geldanamycin	antiviral	c3	10	382.5	63	4.11765	106.749	29.4593
P103084	P2	B	L	10	L10	5_SPECS	CBK278021	BJ1898628	Geldanamycin	antiviral	c1	0.833333	298.75	180	15.0628	87.0098	100.553
P103084	P2	B	L	11	L11	5_SPECS	CBK278021	BJ1898628	Geldanamycin	antiviral	c2	2.5	309.25	133	10.7518	90.0678	71.775
P103084	P2	B	L	12	L12	5_SPECS	CBK278021	BJ1898628	Geldanamycin	antiviral	c3	10	258.25	50	4.84027	75.2143	32.3118
P103085	P2	C	L	10	L10	5_SPECS	CBK278021	BJ1898628	Geldanamycin	antiviral	c1	0.833333	359.25	151	10.508	103.789	88.6973
P103085	P2	C	L	11	L11	5_SPECS	CBK278021	BJ1898628	Geldanamycin	antiviral	c2	2.5	353	132	9.34844	101.983	78.9095
P103085	P2	C	L	12	L12	5_SPECS	CBK278021	BJ1898628	Geldanamycin	antiviral	c3	10	302.25	34	2.81224	87.3211	23.7379
P103080	P1	A	J	2	J02	5_SPECS	CBK200978	BJ1897559	Gemcitabine	antiviral	c1	0.833333	168.25	52	7.7266	42.3379	69.8838
P103080	P1	A	J	3	J03	5_SPECS	CBK200978	BJ1897559	Gemcitabine	antiviral	c2	2.5	189.75	34	4.47958	47.7481	40.5159
P103080	P1	A	J	4	J04	5_SPECS	CBK200978	BJ1897559	Gemcitabine	antiviral	c3	10	181	22	3.03867	45.5463	27.4835
P103081	P1	B	J	2	J02	5_SPECS	CBK200978	BJ1897559	Gemcitabine	antiviral	c1	0.833333	161.75	72	11.1283	44.1063	81.7522
P103081	P1	B	J	3	J03	5_SPECS	CBK200978	BJ1897559	Gemcitabine	antiviral	c2	2.5	176.75	78	11.0325	48.1966	81.0487
P103081	P1	B	J	4	J04	5_SPECS	CBK200978	BJ1897559	Gemcitabine	antiviral	c3	10	182.5	58	7.94521	49.7645	58.3682
P103082	P1	C	J	2	J02	5_SPECS	CBK200978	BJ1897559	Gemcitabine	antiviral	c1	0.833333	169.5	70	10.3245	48.7419	72.1434
P103082	P1	C	J	3	J03	5_SPECS	CBK200978	BJ1897559	Gemcitabine	antiviral	c2	2.5	183.75	74	10.068	52.8397	70.3514
P103082	P1	C	J	4	J04	5_SPECS	CBK200978	BJ1897559	Gemcitabine	antiviral	c3	10	184	54	7.33696	52.9116	51.2677
P103080	P1	A	G	2	G02	5_SPECS	CBK308804	BJ1897217	Gemcitabine (elaidate)	antiviral	c1	0.833333	194.5	38	4.88432	48.9434	44.1766
P103080	P1	A	G	3	G03	5_SPECS	CBK308804	BJ1897217	Gemcitabine (elaidate)	antiviral	c2	2.5	195.25	24	3.07298	49.1321	27.7939
P103080	P1	A	G	4	G04	5_SPECS	CBK308804	BJ1897217	Gemcitabine (elaidate)	antiviral	c3	10	206	23	2.79126	51.8372	25.2458
P103081	P1	B	G	2	G02	5_SPECS	CBK308804	BJ1897217	Gemcitabine (elaidate)	antiviral	c1	0.833333	188.75	56	7.41722	51.4688	54.4894
P103081	P1	B	G	3	G03	5_SPECS	CBK308804	BJ1897217	Gemcitabine (elaidate)	antiviral	c2	2.5	201.5	61	7.56824	54.9455	55.5989
P103081	P1	B	G	4	G04	5_SPECS	CBK308804	BJ1897217	Gemcitabine (elaidate)	antiviral	c3	10	182.25	74	10.1509	49.6963	74.5719
P103082	P1	C	G	2	G02	5_SPECS	CBK308804	BJ1897217	Gemcitabine (elaidate)	antiviral	c1	0.833333	179.5	60	8.35655	51.6175	58.3922
P103082	P1	C	G	3	G03	5_SPECS	CBK308804	BJ1897217	Gemcitabine (elaidate)	antiviral	c2	2.5	186.5	53	7.10456	53.6305	49.6438
P103082	P1	C	G	4	G04	5_SPECS	CBK308804	BJ1897217	Gemcitabine (elaidate)	antiviral	c3	10	179.25	67	9.34449	51.5457	65.2956
P103080	P1	A	J	11	J11	5_SPECS	CBK289999	BJ1894484	GR-127935	proviral	c1	0.833333	359.5	215	14.9513	90.4635	135.228
P103080	P1	A	J	12	J12	5_SPECS	CBK289999	BJ1894484	GR-127935	proviral	c2	2.5	379	218	14.3799	95.3704	130.061
P103080	P1	A	J	13	J13	5_SPECS	CBK289999	BJ1894484	GR-127935	proviral	c3	10	146.75	188	32.0273	36.9277	289.673
P103081	P1	B	J	11	J11	5_SPECS	CBK289999	BJ1894484	GR-127935	proviral	c1	0.833333	373	258	17.2922	101.71	127.035
P103081	P1	B	J	12	J12	5_SPECS	CBK289999	BJ1894484	GR-127935	proviral	c2	2.5	342.25	283	20.672	93.3255	151.864
P103081	P1	B	J	13	J13	5_SPECS	CBK289999	BJ1894484	GR-127935	proviral	c3	10	301	255	21.1794	82.0773	155.591
P103082	P1	C	J	11	J11	5_SPECS	CBK289999	BJ1894484	GR-127935	proviral	c1	0.833333	385.75	230	14.906	110.927	104.157
P103082	P1	C	J	12	J12	5_SPECS	CBK289999	BJ1894484	GR-127935	proviral	c2	2.5	384	256	16.6667	110.424	116.46
P103082	P1	C	J	13	J13	5_SPECS	CBK289999	BJ1894484	GR-127935	proviral	c3	10	286.25	282	24.6288	82.3149	172.096
P103083	P2	A	E	7	E07	5_SPECS	CBK308171	BJ1896339	ISX-9	proviral	c1	0.833333	404.25	263	16.2647	112.819	116.364
P103083	P2	A	E	8	E08	5_SPECS	CBK308171	BJ1896339	ISX-9	proviral	c2	2.5	384.75	367	23.8467	107.377	170.609
P103083	P2	A	E	9	E09	5_SPECS	CBK308171	BJ1896339	ISX-9	proviral	c3	10	398.5	650	40.7779	111.214	291.742
P103084	P2	B	E	7	E07	5_SPECS	CBK308171	BJ1896339	ISX-9	proviral	c1	0.833333	398.75	274	17.1787	116.134	114.678
P103084	P2	B	E	8	E08	5_SPECS	CBK308171	BJ1896339	ISX-9	proviral	c2	2.5	408	337	20.6495	118.828	137.848
P103084	P2	B	E	9	E09	5_SPECS	CBK308171	BJ1896339	ISX-9	proviral	c3	10	385.5	573	37.1595	112.275	248.063
P103085	P2	C	E	7	E07	5_SPECS	CBK308171	BJ1896339	ISX-9	proviral	c1	0.833333	383.75	232	15.114	110.867	127.576
P103085	P2	C	E	8	E08	5_SPECS	CBK308171	BJ1896339	ISX-9	proviral	c2	2.5	355	337	23.7324	102.561	200.323
P103085	P2	C	E	9	E09	5_SPECS	CBK308171	BJ1896339	ISX-9	proviral	c3	10	259.25	304	29.3153	74.8982	247.449
P103080	P1	A	M	13	M13	5_SPECS	CBK290491	BJ1898195	Ivacaftor (VX-770)	antiviral	c1	0.833333	234.5	6	0.639659	59.0089	5.78545
P103080	P1	A	M	14	M14	5_SPECS	CBK290491	BJ1898195	Ivacaftor (VX-770)	antiviral	c2	2.5	326	23	1.7638	82.0337	15.9529
P103080	P1	A	M	15	M15	5_SPECS	CBK290491	BJ1898195	Ivacaftor (VX-770)	antiviral	c3	10	311.5	77	6.17978	78.3849	55.8935
P103081	P1	B	M	13	M13	5_SPECS	CBK290491	BJ1898195	Ivacaftor (VX-770)	antiviral	c1	0.833333	210.25	22	2.61593	57.3314	19.2175
P103081	P1	B	M	14	M14	5_SPECS	CBK290491	BJ1898195	Ivacaftor (VX-770)	antiviral	c2	2.5	328.5	66	5.02283	89.5761	36.8994
P103081	P1	B	M	15	M15	5_SPECS	CBK290491	BJ1898195	Ivacaftor (VX-770)	antiviral	c3	10	270.25	102	9.43571	73.6924	69.3179
P103082	P1	C	M	13	M13	5_SPECS	CBK290491	BJ1898195	Ivacaftor (VX-770)	antiviral	c1	0.833333	187.25	13	1.73565	53.8462	12.128
P103082	P1	C	M	14	M14	5_SPECS	CBK290491	BJ1898195	Ivacaftor (VX-770)	antiviral	c2	2.5	294.75	52	4.41052	84.7592	30.8189
P103082	P1	C	M	15	M15	5_SPECS	CBK290491	BJ1898195	Ivacaftor (VX-770)	antiviral	c3	10	249.75	112	11.2112	71.8188	78.3395
P103083	P2	A	M	7	M07	5_SPECS	CBK309513	BJ1898939	KPT-276	proviral	c1	0.833333	253.75	260	25.6158	70.8169	183.265
P103083	P2	A	M	8	M08	5_SPECS	CBK309513	BJ1898939	KPT-276	proviral	c2	2.5	204.25	239	29.2534	57.0024	209.29
P103083	P2	A	M	9	M09	5_SPECS	CBK309513	BJ1898939	KPT-276	proviral	c3	10	192.25	54	7.02211	53.6534	50.239
P103084	P2	B	M	7	M07	5_SPECS	CBK309513	BJ1898939	KPT-276	proviral	c1	0.833333	176.5	193	27.3371	51.4049	182.492
P103084	P2	B	M	8	M08	5_SPECS	CBK309513	BJ1898939	KPT-276	proviral	c2	2.5	155	204	32.9032	45.1431	219.649
P103084	P2	B	M	9	M09	5_SPECS	CBK309513	BJ1898939	KPT-276	proviral	c3	10	152.25	238	39.0805	44.3422	260.886
P103085	P2	C	M	7	M07	5_SPECS	CBK309513	BJ1898939	KPT-276	proviral	c1	0.833333	181.25	209	28.8276	52.3638	243.332
P103085	P2	C	M	8	M08	5_SPECS	CBK309513	BJ1898939	KPT-276	proviral	c2	2.5	146.25	214	36.5812	42.2521	308.779
P103085	P2	C	M	9	M09	5_SPECS	CBK309513	BJ1898939	KPT-276	proviral	c3	10	156.5	231	36.901	45.2134	311.478
P103083	P2	A	D	12	D12	5_SPECS	CBK309095	BJ1897598	Linaclotide	antiviral	c1	0.833333	441.5	127	7.19139	123.215	51.4501
P103083	P2	A	D	13	D13	5_SPECS	CBK309095	BJ1897598	Linaclotide	antiviral	c2	2.5	443	32	1.80587	123.633	12.9199
P103083	P2	A	D	14	D14	5_SPECS	CBK309095	BJ1897598	Linaclotide	antiviral	c3	10	414.25	29	1.75015	115.61	12.5213
P103084	P2	B	D	12	D12	5_SPECS	CBK309095	BJ1897598	Linaclotide	antiviral	c1	0.833333	407.5	155	9.5092	118.683	63.4798
P103084	P2	B	D	13	D13	5_SPECS	CBK309095	BJ1897598	Linaclotide	antiviral	c2	2.5	451.25	47	2.60388	131.425	17.3825
P103084	P2	B	D	14	D14	5_SPECS	CBK309095	BJ1897598	Linaclotide	antiviral	c3	10	420.75	23	1.36661	122.542	9.12294
P103085	P2	C	D	12	D12	5_SPECS	CBK309095	BJ1897598	Linaclotide	antiviral	c1	0.833333	434.25	123	7.08117	125.456	59.7717
P103085	P2	C	D	13	D13	5_SPECS	CBK309095	BJ1897598	Linaclotide	antiviral	c2	2.5	550.5	22	0.999092	159.041	8.43326
P103085	P2	C	D	14	D14	5_SPECS	CBK309095	BJ1897598	Linaclotide	antiviral	c3	10	520.75	24	1.15218	150.446	9.7255
P103080	P1	A	N	12	N12	5_SPECS	CBK290536	BJ1898257	Lopinavir (ABT-378)	antiviral	c1	0.833333	371.25	136	9.15825	93.4203	82.8325
P103080	P1	A	N	13	N13	5_SPECS	CBK290536	BJ1898257	Lopinavir (ABT-378)	antiviral	c2	2.5	349.5	68	4.86409	87.9472	43.9937
P103080	P1	A	N	14	N14	5_SPECS	CBK290536	BJ1898257	Lopinavir (ABT-378)	antiviral	c3	10	172.75	4	0.578871	43.4703	5.23565
P103081	P1	B	N	12	N12	5_SPECS	CBK290536	BJ1898257	Lopinavir (ABT-378)	antiviral	c1	0.833333	383	163	10.6397	104.437	78.1628
P103081	P1	B	N	13	N13	5_SPECS	CBK290536	BJ1898257	Lopinavir (ABT-378)	antiviral	c2	2.5	329.5	75	5.69044	89.8488	41.8039
P103081	P1	B	N	14	N14	5_SPECS	CBK290536	BJ1898257	Lopinavir (ABT-378)	antiviral	c3	10	237.5	22	2.31579	64.762	17.0126
P103082	P1	C	N	12	N12	5_SPECS	CBK290536	BJ1898257	Lopinavir (ABT-378)	antiviral	c1	0.833333	310	167	13.4677	89.1445	94.1072
P103082	P1	C	N	13	N13	5_SPECS	CBK290536	BJ1898257	Lopinavir (ABT-378)	antiviral	c2	2.5	298	71	5.95638	85.6937	41.6208
P103082	P1	C	N	14	N14	5_SPECS	CBK290536	BJ1898257	Lopinavir (ABT-378)	antiviral	c3	10	177.75	14	1.96906	51.1143	13.759
P103083	P2	A	F	6	F06	5_SPECS	CBK277973	BJ1897020	Luminespib	antiviral	c1	0.833333	202.5	33	4.07407	56.514	29.1476
P103083	P2	A	F	7	F07	5_SPECS	CBK277973	BJ1897020	Luminespib	antiviral	c2	2.5	210	26	3.09524	58.6071	22.1446
P103083	P2	A	F	8	F08	5_SPECS	CBK277973	BJ1897020	Luminespib	antiviral	c3	10	200.5	41	5.11222	55.9559	36.5749
P103084	P2	B	F	6	F06	5_SPECS	CBK277973	BJ1897020	Luminespib	antiviral	c1	0.833333	204	49	6.0049	59.4142	40.0864
P103084	P2	B	F	7	F07	5_SPECS	CBK277973	BJ1897020	Luminespib	antiviral	c2	2.5	233.25	35	3.75134	67.9331	25.0425
P103084	P2	B	F	8	F08	5_SPECS	CBK277973	BJ1897020	Luminespib	antiviral	c3	10	203.25	89	10.9471	59.1958	73.0787
P103085	P2	C	F	6	F06	5_SPECS	CBK277973	BJ1897020	Luminespib	antiviral	c1	0.833333	206.75	30	3.62757	59.7308	30.62
P103085	P2	C	F	7	F07	5_SPECS	CBK277973	BJ1897020	Luminespib	antiviral	c2	2.5	216.25	23	2.65896	62.4754	22.4441
P103085	P2	C	F	8	F08	5_SPECS	CBK277973	BJ1897020	Luminespib	antiviral	c3	10	207.75	55	6.61853	60.0197	55.8665
P103083	P2	A	F	18	F18	5_SPECS	CBK308830	BJ1897261	Merimepodib	antiviral	c1	0.833333	352.5	137	9.71631	98.3763	69.5144
P103083	P2	A	F	19	F19	5_SPECS	CBK308830	BJ1897261	Merimepodib	antiviral	c2	2.5	315.75	99	7.83848	88.12	56.0796
P103083	P2	A	F	20	F20	5_SPECS	CBK308830	BJ1897261	Merimepodib	antiviral	c3	10	224.5	22	2.44989	62.6538	17.5275
P103084	P2	B	F	18	F18	5_SPECS	CBK308830	BJ1897261	Merimepodib	antiviral	c1	0.833333	272.5	131	12.0183	79.3646	80.2299
P103084	P2	B	F	19	F19	5_SPECS	CBK308830	BJ1897261	Merimepodib	antiviral	c2	2.5	279.75	70	6.25559	81.4761	41.7599
P103084	P2	B	F	20	F20	5_SPECS	CBK308830	BJ1897261	Merimepodib	antiviral	c3	10	235.25	34	3.61318	68.5156	24.1202
P103085	P2	C	F	18	F18	5_SPECS	CBK308830	BJ1897261	Merimepodib	antiviral	c1	0.833333	312.5	133	10.64	90.2823	89.8115
P103085	P2	C	F	19	F19	5_SPECS	CBK308830	BJ1897261	Merimepodib	antiviral	c2	2.5	273	42	3.84615	78.8707	32.4651
P103085	P2	C	F	20	F20	5_SPECS	CBK308830	BJ1897261	Merimepodib	antiviral	c3	10	215	13	1.51163	62.1142	12.7595
P103080	P1	A	D	15	D15	5_SPECS	CBK308313	BJ1896507	ML-786	antiviral	c1	0.833333	365	143	9.79452	91.8475	88.5874
P103080	P1	A	D	16	D16	5_SPECS	CBK308313	BJ1896507	ML-786	antiviral	c2	2.5	349.5	76	5.43634	87.9472	49.1694
P103080	P1	A	D	17	D17	5_SPECS	CBK308313	BJ1896507	ML-786	antiviral	c3	10	221.25	44	4.97175	55.6747	44.9674
P103081	P1	B	D	15	D15	5_SPECS	CBK308313	BJ1896507	ML-786	antiviral	c1	0.833333	328.5	159	12.1005	89.5761	88.8941
P103081	P1	B	D	16	D16	5_SPECS	CBK308313	BJ1896507	ML-786	antiviral	c2	2.5	347.25	59	4.24766	94.6889	31.2048
P103081	P1	B	D	17	D17	5_SPECS	CBK308313	BJ1896507	ML-786	antiviral	c3	10	198.5	71	8.94207	54.1274	65.6915
P103082	P1	C	D	15	D15	5_SPECS	CBK308313	BJ1896507	ML-786	antiviral	c1	0.833333	347	129	9.29395	99.7843	64.9424
P103082	P1	C	D	16	D16	5_SPECS	CBK308313	BJ1896507	ML-786	antiviral	c2	2.5	242.5	78	8.04124	69.734	56.189
P103082	P1	C	D	17	D17	5_SPECS	CBK308313	BJ1896507	ML-786	antiviral	c3	10	135.75	56	10.3131	39.0367	72.0637
P103083	P2	A	B	10	B10	5_SPECS	CBK290570	BJ1895339	MYCOPHENOLATE MOFETIL	antiviral	c1	0.833333	368.25	124	8.41819	102.772	60.2271
P103083	P2	A	B	11	B11	5_SPECS	CBK290570	BJ1895339	MYCOPHENOLATE MOFETIL	antiviral	c2	2.5	307	38	3.09446	85.678	22.139
P103083	P2	A	B	12	B12	5_SPECS	CBK290570	BJ1895339	MYCOPHENOLATE MOFETIL	antiviral	c3	10	244	14	1.43443	68.0959	10.2625
P103084	P2	B	B	10	B10	5_SPECS	CBK290570	BJ1895339	MYCOPHENOLATE MOFETIL	antiviral	c1	0.833333	368	130	8.83152	107.179	58.9558
P103084	P2	B	B	11	B11	5_SPECS	CBK290570	BJ1895339	MYCOPHENOLATE MOFETIL	antiviral	c2	2.5	284.25	52	4.57344	82.7867	30.5305
P103084	P2	B	B	12	B12	5_SPECS	CBK290570	BJ1895339	MYCOPHENOLATE MOFETIL	antiviral	c3	10	244.5	29	2.96524	71.2097	19.7948
P103085	P2	C	B	10	B10	5_SPECS	CBK290570	BJ1895339	MYCOPHENOLATE MOFETIL	antiviral	c1	0.833333	332.25	102	7.67494	95.9882	64.7836
P103085	P2	C	B	11	B11	5_SPECS	CBK290570	BJ1895339	MYCOPHENOLATE MOFETIL	antiviral	c2	2.5	338.25	43	3.17812	97.7216	26.8263
P103085	P2	C	B	12	B12	5_SPECS	CBK290570	BJ1895339	MYCOPHENOLATE MOFETIL	antiviral	c3	10	280.5	14	1.24777	81.0374	10.5323
P103080	P1	A	D	18	D18	5_SPECS	CBK041863	BJ1894866	MYCOPHENOLIC ACID	antiviral	c1	0.833333	381.75	64	4.19122	96.0625	37.9079
P103080	P1	A	D	19	D19	5_SPECS	CBK041863	BJ1894866	MYCOPHENOLIC ACID	antiviral	c2	2.5	314	18	1.43312	79.014	12.962
P103080	P1	A	D	20	D20	5_SPECS	CBK041863	BJ1894866	MYCOPHENOLIC ACID	antiviral	c3	10	252.25	7	0.693756	63.4755	6.27474
P103081	P1	B	D	18	D18	5_SPECS	CBK041863	BJ1894866	MYCOPHENOLIC ACID	antiviral	c1	0.833333	351	65	4.62963	95.7115	34.0108
P103081	P1	B	D	19	D19	5_SPECS	CBK041863	BJ1894866	MYCOPHENOLIC ACID	antiviral	c2	2.5	260.5	32	3.07102	71.0337	22.5607
P103081	P1	B	D	20	D20	5_SPECS	CBK041863	BJ1894866	MYCOPHENOLIC ACID	antiviral	c3	10	246.75	38	3.85005	67.2843	28.2838
P103082	P1	C	D	18	D18	5_SPECS	CBK041863	BJ1894866	MYCOPHENOLIC ACID	antiviral	c1	0.833333	270.5	52	4.80591	77.7858	33.5818
P103082	P1	C	D	19	D19	5_SPECS	CBK041863	BJ1894866	MYCOPHENOLIC ACID	antiviral	c2	2.5	233.25	29	3.10825	67.074	21.7192
P103082	P1	C	D	20	D20	5_SPECS	CBK041863	BJ1894866	MYCOPHENOLIC ACID	antiviral	c3	10	204.25	26	3.18237	58.7347	22.2372
P103083	P2	A	K	4	K04	5_SPECS	CBK309547	BJ1898991	Nexturastat A	proviral	c1	0.833333	361.25	448	31.0035	100.818	221.811
P103083	P2	A	K	6	K06	5_SPECS	CBK309547	BJ1898991	Nexturastat A	proviral	c2	2.5	410.25	737	44.9116	114.493	321.316
P103083	P2	A	K	7	K07	5_SPECS	CBK309547	BJ1898991	Nexturastat A	proviral	c3	10	259.75	463	44.5621	72.4914	318.815
P103084	P2	B	K	4	K04	5_SPECS	CBK309547	BJ1898991	Nexturastat A	proviral	c1	0.833333	364.75	397	27.2104	106.232	181.646
P103084	P2	B	K	6	K06	5_SPECS	CBK309547	BJ1898991	Nexturastat A	proviral	c2	2.5	362.25	484	33.4023	105.504	222.981
P103084	P2	B	K	7	K07	5_SPECS	CBK309547	BJ1898991	Nexturastat A	proviral	c3	10	235	525	55.8511	68.4428	372.84
P103085	P2	C	K	4	K04	5_SPECS	CBK309547	BJ1898991	Nexturastat A	proviral	c1	0.833333	398.5	372	23.3375	115.128	196.99
P103085	P2	C	K	6	K06	5_SPECS	CBK309547	BJ1898991	Nexturastat A	proviral	c2	2.5	344	545	39.6076	99.3828	334.324
P103085	P2	C	K	7	K07	5_SPECS	CBK309547	BJ1898991	Nexturastat A	proviral	c3	10	171.75	418	60.8443	49.6192	513.582
P103083	P2	A	J	14	J14	5_SPECS	CBK309522	BJ1898952	NMS-E973	antiviral	c1	0.833333	246.25	21	2.13198	68.7238	15.253
P103083	P2	A	J	15	J15	5_SPECS	CBK309522	BJ1898952	NMS-E973	antiviral	c2	2.5	261.5	31	2.96367	72.9798	21.2033
P103083	P2	A	J	16	J16	5_SPECS	CBK309522	BJ1898952	NMS-E973	antiviral	c3	10	224	39	4.35268	62.5143	31.1408
P103084	P2	B	J	14	J14	5_SPECS	CBK309522	BJ1898952	NMS-E973	antiviral	c1	0.833333	201	19	2.36318	58.5405	15.7757
P103084	P2	B	J	15	J15	5_SPECS	CBK309522	BJ1898952	NMS-E973	antiviral	c2	2.5	208.75	35	4.19162	60.7976	27.9816
P103084	P2	B	J	16	J16	5_SPECS	CBK309522	BJ1898952	NMS-E973	antiviral	c3	10	200.75	56	6.97385	58.4676	46.5547
P103085	P2	C	J	14	J14	5_SPECS	CBK309522	BJ1898952	NMS-E973	antiviral	c1	0.833333	225.5	14	1.55211	65.1477	13.1012
P103085	P2	C	J	15	J15	5_SPECS	CBK309522	BJ1898952	NMS-E973	antiviral	c2	2.5	237.75	21	2.2082	68.6868	18.6393
P103085	P2	C	J	16	J16	5_SPECS	CBK309522	BJ1898952	NMS-E973	antiviral	c3	10	228	32	3.50877	65.87	29.6173
P103080	P1	A	M	19	M19	5_SPECS	CBK290799	BJ1898202	Onalespib (AT13387)	antiviral	c1	0.833333	215.25	11	1.27758	54.1649	11.5552
P103080	P1	A	M	20	M20	5_SPECS	CBK290799	BJ1898202	Onalespib (AT13387)	antiviral	c2	2.5	221.25	18	2.0339	55.6747	18.3958
P103080	P1	A	M	21	M21	5_SPECS	CBK290799	BJ1898202	Onalespib (AT13387)	antiviral	c3	10	214.5	9	1.04895	53.9762	9.48732
P103081	P1	B	M	19	M19	5_SPECS	CBK290799	BJ1898202	Onalespib (AT13387)	antiviral	c1	0.833333	179.75	43	5.98053	49.0146	43.935
P103081	P1	B	M	20	M20	5_SPECS	CBK290799	BJ1898202	Onalespib (AT13387)	antiviral	c2	2.5	188.75	29	3.84106	51.4688	28.2177
P103081	P1	B	M	21	M21	5_SPECS	CBK290799	BJ1898202	Onalespib (AT13387)	antiviral	c3	10	186.5	27	3.6193	50.8552	26.5886
P103082	P1	C	M	19	M19	5_SPECS	CBK290799	BJ1898202	Onalespib (AT13387)	antiviral	c1	0.833333	190.25	29	3.81078	54.7088	26.6282
P103082	P1	C	M	20	M20	5_SPECS	CBK290799	BJ1898202	Onalespib (AT13387)	antiviral	c2	2.5	164.5	35	5.31915	47.3041	37.1681
P103082	P1	C	M	21	M21	5_SPECS	CBK290799	BJ1898202	Onalespib (AT13387)	antiviral	c3	10	163	32	4.90798	46.8728	34.295
P103083	P2	A	H	10	H10	5_SPECS	CBK290700	BJ1898499	Oridonin (Isodonol)	antiviral	c1	0.833333	412.25	234	14.1904	115.051	101.524
P103083	P2	A	H	11	H11	5_SPECS	CBK290700	BJ1898499	Oridonin (Isodonol)	antiviral	c2	2.5	433	183	10.5658	120.842	75.5921
P103083	P2	A	H	12	H12	5_SPECS	CBK290700	BJ1898499	Oridonin (Isodonol)	antiviral	c3	10	445	98	5.50562	124.191	39.3894
P103084	P2	B	H	10	H10	5_SPECS	CBK290700	BJ1898499	Oridonin (Isodonol)	antiviral	c1	0.833333	409.25	193	11.7899	119.192	78.7046
P103084	P2	B	H	11	H11	5_SPECS	CBK290700	BJ1898499	Oridonin (Isodonol)	antiviral	c2	2.5	401	154	9.601	116.79	64.0926
P103084	P2	B	H	12	H12	5_SPECS	CBK290700	BJ1898499	Oridonin (Isodonol)	antiviral	c3	10	353.75	125	8.83392	103.028	58.9719
P103085	P2	C	H	10	H10	5_SPECS	CBK290700	BJ1898499	Oridonin (Isodonol)	antiviral	c1	0.833333	430.75	175	10.1567	124.445	85.732
P103085	P2	C	H	11	H11	5_SPECS	CBK290700	BJ1898499	Oridonin (Isodonol)	antiviral	c2	2.5	436.25	156	8.93983	126.034	75.4604
P103085	P2	C	H	12	H12	5_SPECS	CBK290700	BJ1898499	Oridonin (Isodonol)	antiviral	c3	10	368.75	73	4.94915	106.533	41.7754
P103083	P2	A	H	13	H13	5_SPECS	CBK277965	BJ1898582	OSI-027	antiviral	c1	0.833333	485	184	9.48454	135.355	67.8562
P103083	P2	A	H	14	H14	5_SPECS	CBK277965	BJ1898582	OSI-027	antiviral	c2	2.5	364	128	8.79121	101.586	62.8958
P103083	P2	A	H	15	H15	5_SPECS	CBK277965	BJ1898582	OSI-027	antiviral	c3	10	297.25	61	5.13036	82.957	36.7047
P103084	P2	B	H	13	H13	5_SPECS	CBK277965	BJ1898582	OSI-027	antiviral	c1	0.833333	383.75	166	10.8143	111.766	72.1923
P103084	P2	B	H	14	H14	5_SPECS	CBK277965	BJ1898582	OSI-027	antiviral	c2	2.5	288.25	97	8.41284	83.9517	56.1609
P103084	P2	B	H	15	H15	5_SPECS	CBK277965	BJ1898582	OSI-027	antiviral	c3	10	299.25	59	4.92899	87.1554	32.904
P103085	P2	C	H	13	H13	5_SPECS	CBK277965	BJ1898582	OSI-027	antiviral	c1	0.833333	430.75	164	9.51828	124.445	80.3431
P103085	P2	C	H	14	H14	5_SPECS	CBK277965	BJ1898582	OSI-027	antiviral	c2	2.5	332.5	107	8.04511	96.0604	67.9082
P103085	P2	C	H	15	H15	5_SPECS	CBK277965	BJ1898582	OSI-027	antiviral	c3	10	321.25	63	4.90272	92.8102	41.3835
P103083	P2	A	M	19	M19	5_SPECS	CBK309560	BJ1899021	Pexmetinib (ARRY-614)	antiviral	c1	0.833333	316.75	98	7.73481	88.3991	55.3379
P103083	P2	A	M	20	M20	5_SPECS	CBK309560	BJ1899021	Pexmetinib (ARRY-614)	antiviral	c2	2.5	281.75	51	4.52529	78.6312	32.3757
P103083	P2	A	M	21	M21	5_SPECS	CBK309560	BJ1899021	Pexmetinib (ARRY-614)	antiviral	c3	10	240.5	81	8.41996	67.1191	60.2398
P103084	P2	B	M	19	M19	5_SPECS	CBK309560	BJ1899021	Pexmetinib (ARRY-614)	antiviral	c1	0.833333	360.25	83	5.75989	104.921	38.4508
P103084	P2	B	M	20	M20	5_SPECS	CBK309560	BJ1899021	Pexmetinib (ARRY-614)	antiviral	c2	2.5	334.5	86	6.4275	97.4218	42.9075
P103084	P2	B	M	21	M21	5_SPECS	CBK309560	BJ1899021	Pexmetinib (ARRY-614)	antiviral	c3	10	223.25	73	8.17469	65.0207	54.5711
P103085	P2	C	M	19	M19	5_SPECS	CBK309560	BJ1899021	Pexmetinib (ARRY-614)	antiviral	c1	0.833333	360	83	5.76389	104.005	48.6526
P103085	P2	C	M	20	M20	5_SPECS	CBK309560	BJ1899021	Pexmetinib (ARRY-614)	antiviral	c2	2.5	317	83	6.54574	91.5824	55.2521
P103085	P2	C	M	21	M21	5_SPECS	CBK309560	BJ1899021	Pexmetinib (ARRY-614)	antiviral	c3	10	225.75	76	8.41639	65.22	71.0421
P103083	P2	A	H	20	H20	5_SPECS	CBK288337	BJ1898585	PF-05212384 (PKI-587)	antiviral	c1	0.833333	311.25	120	9.63855	86.8641	68.9581
P103083	P2	A	H	21	H21	5_SPECS	CBK288337	BJ1898585	PF-05212384 (PKI-587)	antiviral	c2	2.5	266.25	73	6.85446	74.3055	49.0395
P103083	P2	A	H	22	H22	5_SPECS	CBK288337	BJ1898585	PF-05212384 (PKI-587)	antiviral	c3	10	222.75	44	4.93827	62.1654	35.3304
P103084	P2	B	H	20	H20	5_SPECS	CBK288337	BJ1898585	PF-05212384 (PKI-587)	antiviral	c1	0.833333	275.75	117	10.6074	80.3111	70.8111
P103084	P2	B	H	21	H21	5_SPECS	CBK288337	BJ1898585	PF-05212384 (PKI-587)	antiviral	c2	2.5	232.5	65	6.98925	67.7147	46.6575
P103084	P2	B	H	22	H22	5_SPECS	CBK288337	BJ1898585	PF-05212384 (PKI-587)	antiviral	c3	10	243.75	68	6.97436	70.9912	46.5581
P103085	P2	C	H	20	H20	5_SPECS	CBK288337	BJ1898585	PF-05212384 (PKI-587)	antiviral	c1	0.833333	273.5	113	10.3291	79.0151	87.1869
P103085	P2	C	H	21	H21	5_SPECS	CBK288337	BJ1898585	PF-05212384 (PKI-587)	antiviral	c2	2.5	208.5	56	6.71463	60.2364	56.6777
P103085	P2	C	H	22	H22	5_SPECS	CBK288337	BJ1898585	PF-05212384 (PKI-587)	antiviral	c3	10	225.25	38	4.21754	65.0755	35.5999
P103080	P1	A	N	19	N19	5_SPECS	CBK288304	BJ1898291	PIK-93	antiviral	c1	0.833333	380	156	10.2632	95.6221	92.826
P103080	P1	A	N	20	N20	5_SPECS	CBK288304	BJ1898291	PIK-93	antiviral	c2	2.5	354.5	85	5.99436	89.2053	54.2165
P103080	P1	A	N	21	N21	5_SPECS	CBK288304	BJ1898291	PIK-93	antiviral	c3	10	274.5	52	4.73588	69.0744	42.8341
P103081	P1	B	N	19	N19	5_SPECS	CBK288304	BJ1898291	PIK-93	antiviral	c1	0.833333	336.5	175	13.0015	91.7576	95.5134
P103081	P1	B	N	20	N20	5_SPECS	CBK288304	BJ1898291	PIK-93	antiviral	c2	2.5	314	135	10.7484	85.6222	78.9615
P103081	P1	B	N	21	N21	5_SPECS	CBK288304	BJ1898291	PIK-93	antiviral	c3	10	282.25	69	6.1116	76.9646	44.8979
P103082	P1	C	N	19	N19	5_SPECS	CBK288304	BJ1898291	PIK-93	antiviral	c1	0.833333	315.5	154	12.2029	90.7261	85.2687
P103082	P1	C	N	20	N20	5_SPECS	CBK288304	BJ1898291	PIK-93	antiviral	c2	2.5	276.25	129	11.6742	79.4393	81.5747
P103082	P1	C	N	21	N21	5_SPECS	CBK288304	BJ1898291	PIK-93	antiviral	c3	10	212.75	60	7.05053	61.179	49.2663
P103080	P1	A	O	6	O06	5_SPECS	CBK290922	BJ1898294	Pralatrexate(Folotyn)	antiviral	c1	0.833333	270	36	3.33333	67.942	30.1486
P103080	P1	A	O	7	O07	5_SPECS	CBK290922	BJ1898294	Pralatrexate(Folotyn)	antiviral	c2	2.5	269.75	28	2.595	67.8791	23.4707
P103080	P1	A	O	8	O08	5_SPECS	CBK290922	BJ1898294	Pralatrexate(Folotyn)	antiviral	c3	10	264.75	28	2.644	66.6209	23.9139
P103081	P1	B	O	6	O06	5_SPECS	CBK290922	BJ1898294	Pralatrexate(Folotyn)	antiviral	c1	0.833333	279	36	3.22581	76.0783	23.6979
P103081	P1	B	O	7	O07	5_SPECS	CBK290922	BJ1898294	Pralatrexate(Folotyn)	antiviral	c2	2.5	310.5	50	4.02576	84.6678	29.5746
P103081	P1	B	O	8	O08	5_SPECS	CBK290922	BJ1898294	Pralatrexate(Folotyn)	antiviral	c3	10	290.5	33	2.83993	79.2142	20.8631
P103082	P1	C	O	6	O06	5_SPECS	CBK290922	BJ1898294	Pralatrexate(Folotyn)	antiviral	c1	0.833333	279.25	40	3.58102	80.3019	25.0228
P103082	P1	C	O	7	O07	5_SPECS	CBK290922	BJ1898294	Pralatrexate(Folotyn)	antiviral	c2	2.5	275	54	4.90909	79.0798	34.3028
P103082	P1	C	O	8	O08	5_SPECS	CBK290922	BJ1898294	Pralatrexate(Folotyn)	antiviral	c3	10	242.75	40	4.11946	69.8059	28.7852
P103080	P1	A	D	21	D21	5_SPECS	CBK041522	BJ1894921	PROTOPORPHYRIN IX	antiviral	c1	0.833333	429	162	9.44056	107.952	85.3859
P103080	P1	A	D	22	D22	5_SPECS	CBK041522	BJ1894921	PROTOPORPHYRIN IX	antiviral	c2	2.5	461.75	72	3.89821	116.193	35.2577
P103080	P1	A	E	2	E02	5_SPECS	CBK041522	BJ1894921	PROTOPORPHYRIN IX	antiviral	c3	10	367.25	8	0.544588	92.4137	4.92557
P103081	P1	B	D	21	D21	5_SPECS	CBK041522	BJ1894921	PROTOPORPHYRIN IX	antiviral	c1	0.833333	382.25	189	12.361	104.233	90.8083
P103081	P1	B	D	22	D22	5_SPECS	CBK041522	BJ1894921	PROTOPORPHYRIN IX	antiviral	c2	2.5	422	149	8.82701	115.072	64.8463
P103081	P1	B	E	2	E02	5_SPECS	CBK041522	BJ1894921	PROTOPORPHYRIN IX	antiviral	c3	10	332.75	19	1.4275	90.735	10.4869
P103082	P1	C	D	21	D21	5_SPECS	CBK041522	BJ1894921	PROTOPORPHYRIN IX	antiviral	c1	0.833333	374.75	160	10.6738	107.764	74.5842
P103082	P1	C	D	22	D22	5_SPECS	CBK041522	BJ1894921	PROTOPORPHYRIN IX	antiviral	c2	2.5	348.5	122	8.75179	100.216	61.1541
P103082	P1	C	E	2	E02	5_SPECS	CBK041522	BJ1894921	PROTOPORPHYRIN IX	antiviral	c3	10	323	33	2.55418	92.8828	17.8476
P103083	P2	A	M	10	M10	5_SPECS	CBK303896	BJ1898978	PTC-209	antiviral	c1	0.833333	390.25	233	14.9263	108.912	106.789
P103083	P2	A	M	11	M11	5_SPECS	CBK303896	BJ1898978	PTC-209	antiviral	c2	2.5	232	40	4.31034	64.7469	30.8379
P103083	P2	A	M	12	M12	5_SPECS	CBK303896	BJ1898978	PTC-209	antiviral	c3	10	208.75	18	2.15569	58.2583	15.4227
P103084	P2	B	M	10	M10	5_SPECS	CBK303896	BJ1898978	PTC-209	antiviral	c1	0.833333	224.5	185	20.6013	65.3847	137.527
P103084	P2	B	M	11	M11	5_SPECS	CBK303896	BJ1898978	PTC-209	antiviral	c2	2.5	164	134	20.4268	47.7644	136.362
P103084	P2	B	M	12	M12	5_SPECS	CBK303896	BJ1898978	PTC-209	antiviral	c3	10	166.25	129	19.3985	48.4197	129.497
P103085	P2	C	M	10	M10	5_SPECS	CBK303896	BJ1898978	PTC-209	antiviral	c1	0.833333	331.75	184	13.8659	95.8437	117.041
P103085	P2	C	M	11	M11	5_SPECS	CBK303896	BJ1898978	PTC-209	antiviral	c2	2.5	207.25	136	16.4053	59.8752	138.476
P103085	P2	C	M	12	M12	5_SPECS	CBK303896	BJ1898978	PTC-209	antiviral	c3	10	149.5	135	22.5753	43.1911	190.556
P103080	P1	A	D	9	D09	5_SPECS	CBK308305	BJ1896497	pyrintegrin	antiviral	c1	0.833333	319.75	81	6.33307	80.461	57.28
P103080	P1	A	D	10	D10	5_SPECS	CBK308305	BJ1896497	pyrintegrin	antiviral	c2	2.5	362	115	7.94199	91.0926	71.832
P103080	P1	A	D	11	D11	5_SPECS	CBK308305	BJ1896497	pyrintegrin	antiviral	c3	10	334.75	139	10.3809	84.2355	93.8907
P103081	P1	B	D	9	D09	5_SPECS	CBK308305	BJ1896497	pyrintegrin	antiviral	c1	0.833333	298.25	120	10.0587	81.3275	73.8945
P103081	P1	B	D	10	D10	5_SPECS	CBK308305	BJ1896497	pyrintegrin	antiviral	c2	2.5	276.5	128	11.5732	75.3966	85.021
P103081	P1	B	D	11	D11	5_SPECS	CBK308305	BJ1896497	pyrintegrin	antiviral	c3	10	287.75	105	9.1225	78.4643	67.017
P103082	P1	C	D	9	D09	5_SPECS	CBK308305	BJ1896497	pyrintegrin	antiviral	c1	0.833333	305.25	93	7.61671	87.7786	53.2225
P103082	P1	C	D	10	D10	5_SPECS	CBK308305	BJ1896497	pyrintegrin	antiviral	c2	2.5	308	125	10.1461	88.5694	70.8969
P103082	P1	C	D	11	D11	5_SPECS	CBK308305	BJ1896497	pyrintegrin	antiviral	c3	10	338.25	123	9.09091	97.2682	63.5237
P103080	P1	A	K	19	K19	5_SPECS	CBK291020	BJ1894443	pyroxamide	proviral	c1	0.833333	416.25	163	9.78979	104.744	88.5446
P103080	P1	A	K	21	K21	5_SPECS	CBK291020	BJ1894443	pyroxamide	proviral	c2	2.5	417	398	23.8609	104.933	215.812
P103080	P1	A	K	22	K22	5_SPECS	CBK291020	BJ1894443	pyroxamide	proviral	c3	10	343	577	42.0554	86.3115	380.373
P103081	P1	B	K	19	K19	5_SPECS	CBK291020	BJ1894443	pyroxamide	proviral	c1	0.833333	352.75	244	17.2927	96.1886	127.038
P103081	P1	B	K	21	K21	5_SPECS	CBK291020	BJ1894443	pyroxamide	proviral	c2	2.5	350.25	389	27.7659	95.5069	203.978
P103081	P1	B	K	22	K22	5_SPECS	CBK291020	BJ1894443	pyroxamide	proviral	c3	10	319.25	670	52.4667	87.0538	385.438
P103082	P1	C	K	19	K19	5_SPECS	CBK291020	BJ1894443	pyroxamide	proviral	c1	0.833333	345.5	284	20.5499	99.353	143.595
P103082	P1	C	K	21	K21	5_SPECS	CBK291020	BJ1894443	pyroxamide	proviral	c2	2.5	306.25	491	40.0816	88.0661	280.075
P103082	P1	C	K	22	K22	5_SPECS	CBK291020	BJ1894443	pyroxamide	proviral	c3	10	290.75	597	51.3328	83.6089	358.693
P103080	P1	A	E	22	E22	5_SPECS	CBK308657	BJ1897019	Retaspimycin (Hydrochloride)	antiviral	c1	0.833333	204	12	1.47059	51.334	13.3009
P103080	P1	A	E	23	E23	5_SPECS	CBK308657	BJ1897019	Retaspimycin (Hydrochloride)	antiviral	c2	2.5	211.75	13	1.53483	53.2841	13.8819
P103080	P1	A	F	2	F02	5_SPECS	CBK308657	BJ1897019	Retaspimycin (Hydrochloride)	antiviral	c3	10	202.25	19	2.34858	50.8936	21.2419
P103081	P1	B	E	22	E22	5_SPECS	CBK308657	BJ1897019	Retaspimycin (Hydrochloride)	antiviral	c1	0.833333	183.75	27	3.67347	50.1054	26.9866
P103081	P1	B	E	23	E23	5_SPECS	CBK308657	BJ1897019	Retaspimycin (Hydrochloride)	antiviral	c2	2.5	205.25	19	2.31425	55.968	17.0013
P103081	P1	B	F	2	F02	5_SPECS	CBK308657	BJ1897019	Retaspimycin (Hydrochloride)	antiviral	c3	10	190.5	69	9.05512	51.946	66.522
P103082	P1	C	E	22	E22	5_SPECS	CBK308657	BJ1897019	Retaspimycin (Hydrochloride)	antiviral	c1	0.833333	149.5	27	4.51505	42.9907	31.5494
P103082	P1	C	E	23	E23	5_SPECS	CBK308657	BJ1897019	Retaspimycin (Hydrochloride)	antiviral	c2	2.5	152.25	22	3.61248	43.7815	25.2426
P103082	P1	C	F	2	F02	5_SPECS	CBK308657	BJ1897019	Retaspimycin (Hydrochloride)	antiviral	c3	10	174.5	49	7.02006	50.1797	49.0534
P103083	P2	A	J	17	J17	5_SPECS	CBK309523	BJ1898956	RG2833 (RGFP109)	proviral	c1	0.833333	391.75	247	15.7626	109.33	112.772
P103083	P2	A	J	18	J18	5_SPECS	CBK309523	BJ1898956	RG2833 (RGFP109)	proviral	c2	2.5	295	401	33.9831	82.3291	243.128
P103083	P2	A	J	19	J19	5_SPECS	CBK309523	BJ1898956	RG2833 (RGFP109)	proviral	c3	10	226	503	55.6416	63.0724	398.082
P103084	P2	B	J	17	J17	5_SPECS	CBK309523	BJ1898956	RG2833 (RGFP109)	proviral	c1	0.833333	436.75	222	12.7075	127.202	84.8304
P103084	P2	B	J	18	J18	5_SPECS	CBK309523	BJ1898956	RG2833 (RGFP109)	proviral	c2	2.5	251.25	253	25.1741	73.1756	168.053
P103084	P2	B	J	19	J19	5_SPECS	CBK309523	BJ1898956	RG2833 (RGFP109)	proviral	c3	10	285	616	54.0351	83.0051	360.717
P103085	P2	C	J	17	J17	5_SPECS	CBK309523	BJ1898956	RG2833 (RGFP109)	proviral	c1	0.833333	437.25	233	13.3219	126.323	112.449
P103085	P2	C	J	18	J18	5_SPECS	CBK309523	BJ1898956	RG2833 (RGFP109)	proviral	c2	2.5	334.75	356	26.587	96.7104	224.419
P103085	P2	C	J	19	J19	5_SPECS	CBK309523	BJ1898956	RG2833 (RGFP109)	proviral	c3	10	301	560	46.5116	86.9599	392.601
P103080	P1	A	L	10	L10	5_SPECS	CBK290226	BJ1895932	ryuvidine	antiviral	c1	0.833333	398.25	127	7.97238	100.214	72.1068
P103080	P1	A	L	11	L11	5_SPECS	CBK290226	BJ1895932	ryuvidine	antiviral	c2	2.5	411.25	167	10.152	103.486	91.8204
P103080	P1	A	L	12	L12	5_SPECS	CBK290226	BJ1895932	ryuvidine	antiviral	c3	10	105.5	137	32.4645	26.5477	293.627
P103081	P1	B	L	10	L10	5_SPECS	CBK290226	BJ1895932	ryuvidine	antiviral	c1	0.833333	364.5	197	13.5117	99.3927	99.2613
P103081	P1	B	L	11	L11	5_SPECS	CBK290226	BJ1895932	ryuvidine	antiviral	c2	2.5	384	196	12.7604	104.71	93.7424
P103081	P1	B	L	12	L12	5_SPECS	CBK290226	BJ1895932	ryuvidine	antiviral	c3	10	143	220	38.4615	38.9936	282.552
P103082	P1	C	L	10	L10	5_SPECS	CBK290226	BJ1895932	ryuvidine	antiviral	c1	0.833333	394.5	238	15.0824	113.444	105.39
P103082	P1	C	L	11	L11	5_SPECS	CBK290226	BJ1895932	ryuvidine	antiviral	c2	2.5	425	195	11.4706	122.214	80.1519
P103082	P1	C	L	12	L12	5_SPECS	CBK290226	BJ1895932	ryuvidine	antiviral	c3	10	128	221	43.1641	36.8081	301.613
P103083	P2	A	K	23	K23	5_SPECS	CBK041734	BJ1898508	Salinomycin (Procoxacin)	antiviral	c1	0.833333	244.75	86	8.78447	68.3052	62.8476
P103083	P2	A	L	2	L02	5_SPECS	CBK041734	BJ1898508	Salinomycin (Procoxacin)	antiviral	c2	2.5	301	124	10.299	84.0036	73.6832
P103083	P2	A	L	3	L03	5_SPECS	CBK041734	BJ1898508	Salinomycin (Procoxacin)	antiviral	c3	10	276.5	66	5.96745	77.1661	42.6935
P103084	P2	B	K	23	K23	5_SPECS	CBK041734	BJ1898508	Salinomycin (Procoxacin)	antiviral	c1	0.833333	260.75	128	12.2723	75.9424	81.9251
P103084	P2	B	L	2	L02	5_SPECS	CBK041734	BJ1898508	Salinomycin (Procoxacin)	antiviral	c2	2.5	298.25	114	9.55574	86.8641	63.7905
P103084	P2	B	L	3	L03	5_SPECS	CBK041734	BJ1898508	Salinomycin (Procoxacin)	antiviral	c3	10	277.25	102	9.19748	80.748	61.3988
P103085	P2	C	K	23	K23	5_SPECS	CBK041734	BJ1898508	Salinomycin (Procoxacin)	antiviral	c1	0.833333	276.75	128	11.5628	79.954	97.6006
P103085	P2	C	L	2	L02	5_SPECS	CBK041734	BJ1898508	Salinomycin (Procoxacin)	antiviral	c2	2.5	284.25	91	8.00352	82.1208	67.5571
P103085	P2	C	L	3	L03	5_SPECS	CBK041734	BJ1898508	Salinomycin (Procoxacin)	antiviral	c3	10	266.25	73	6.85446	76.9206	57.858
P103080	P1	A	B	3	B03	5_SPECS	CBK041191	BJ1894368	SB-216641	proviral	c1	0.833333	391	234	14.9616	98.3901	135.322
P103080	P1	A	B	4	B04	5_SPECS	CBK041191	BJ1894368	SB-216641	proviral	c2	2.5	365.5	258	17.6471	91.9733	159.61
P103080	P1	A	B	6	B06	5_SPECS	CBK041191	BJ1894368	SB-216641	proviral	c3	10	219.5	272	30.9795	55.2343	280.197
P103081	P1	B	B	3	B03	5_SPECS	CBK041191	BJ1894368	SB-216641	proviral	c1	0.833333	363.5	297	20.4264	99.12	150.059
P103081	P1	B	B	4	B04	5_SPECS	CBK041191	BJ1894368	SB-216641	proviral	c2	2.5	344.25	313	22.7306	93.8708	166.987
P103081	P1	B	B	6	B06	5_SPECS	CBK041191	BJ1894368	SB-216641	proviral	c3	10	201.25	499	61.9876	54.8773	455.382
P103082	P1	C	B	3	B03	5_SPECS	CBK041191	BJ1894368	SB-216641	proviral	c1	0.833333	364	276	18.956	104.673	132.457
P103082	P1	C	B	4	B04	5_SPECS	CBK041191	BJ1894368	SB-216641	proviral	c2	2.5	316	277	21.9146	90.8699	153.13
P103082	P1	C	B	6	B06	5_SPECS	CBK041191	BJ1894368	SB-216641	proviral	c3	10	202	451	55.8168	58.0877	390.026
P103080	P1	A	J	20	J20	5_SPECS	CBK289737	BJ1896196	SBHA	proviral	c1	0.833333	416.75	135	8.09838	104.87	73.2465
P103080	P1	A	J	21	J21	5_SPECS	CBK289737	BJ1896196	SBHA	proviral	c2	2.5	394.75	227	14.3762	99.3337	130.027
P103080	P1	A	J	22	J22	5_SPECS	CBK289737	BJ1896196	SBHA	proviral	c3	10	285.75	381	33.3333	71.9053	301.486
P103081	P1	B	J	20	J20	5_SPECS	CBK289737	BJ1896196	SBHA	proviral	c1	0.833333	308	120	9.74026	83.9861	71.5553
P103081	P1	B	J	21	J21	5_SPECS	CBK289737	BJ1896196	SBHA	proviral	c2	2.5	409.5	313	19.1087	111.663	140.379
P103081	P1	B	J	22	J22	5_SPECS	CBK289737	BJ1896196	SBHA	proviral	c3	10	302	717	59.3543	82.35	436.037
P103082	P1	C	J	20	J20	5_SPECS	CBK289737	BJ1896196	SBHA	proviral	c1	0.833333	321.25	195	15.1751	92.3796	106.038
P103082	P1	C	J	21	J21	5_SPECS	CBK289737	BJ1896196	SBHA	proviral	c2	2.5	338	243	17.9734	97.1963	125.591
P103082	P1	C	J	22	J22	5_SPECS	CBK289737	BJ1896196	SBHA	proviral	c3	10	301.25	576	47.8008	86.6283	334.013
P103080	P1	A	L	4	L04	5_SPECS	CBK261295	BJ1895872	scriptaid	proviral	c1	0.833333	310.5	518	41.7069	78.1333	377.222
P103080	P1	A	L	5	L05	5_SPECS	CBK261295	BJ1895872	scriptaid	proviral	c2	2.5	246.5	424	43.002	62.0285	388.935
P103080	P1	A	L	6	L06	5_SPECS	CBK261295	BJ1895872	scriptaid	proviral	c3	10	207.75	369	44.4043	52.2776	401.619
P103081	P1	B	L	4	L04	5_SPECS	CBK261295	BJ1895872	scriptaid	proviral	c1	0.833333	273.5	590	53.9305	74.5786	396.192
P103081	P1	B	L	5	L05	5_SPECS	CBK261295	BJ1895872	scriptaid	proviral	c2	2.5	265.75	468	44.0263	72.4653	323.433
P103081	P1	B	L	6	L06	5_SPECS	CBK261295	BJ1895872	scriptaid	proviral	c3	10	187.75	383	50.9987	51.1961	374.654
P103082	P1	C	L	4	L04	5_SPECS	CBK261295	BJ1895872	scriptaid	proviral	c1	0.833333	322	574	44.5652	92.5953	311.404
P103082	P1	C	L	5	L05	5_SPECS	CBK261295	BJ1895872	scriptaid	proviral	c2	2.5	243.5	480	49.2813	70.0216	344.358
P103082	P1	C	L	6	L06	5_SPECS	CBK261295	BJ1895872	scriptaid	proviral	c3	10	204.75	443	54.0904	58.8785	377.962
P103080	P1	A	L	13	L13	5_SPECS	CBK308587	BJ1896926	semapimod	antiviral	c1	0.833333	363.75	169	11.6151	91.533	105.054
P103080	P1	A	L	14	L14	5_SPECS	CBK308587	BJ1896926	semapimod	antiviral	c2	2.5	375.5	25	1.66445	94.4897	15.0542
P103080	P1	A	L	15	L15	5_SPECS	CBK308587	BJ1896926	semapimod	antiviral	c3	10	339.5	37	2.72459	85.4308	24.6428
P103081	P1	B	L	13	L13	5_SPECS	CBK308587	BJ1896926	semapimod	antiviral	c1	0.833333	389	200	12.8535	106.073	94.426
P103081	P1	B	L	14	L14	5_SPECS	CBK308587	BJ1896926	semapimod	antiviral	c2	2.5	384	36	2.34375	104.71	17.218
P103081	P1	B	L	15	L15	5_SPECS	CBK308587	BJ1896926	semapimod	antiviral	c3	10	362.25	63	4.34783	98.7791	31.9406
P103082	P1	C	L	13	L13	5_SPECS	CBK308587	BJ1896926	semapimod	antiviral	c1	0.833333	423.75	226	13.3333	121.855	93.168
P103082	P1	C	L	14	L14	5_SPECS	CBK308587	BJ1896926	semapimod	antiviral	c2	2.5	358.5	29	2.02232	103.091	14.1311
P103082	P1	C	L	15	L15	5_SPECS	CBK308587	BJ1896926	semapimod	antiviral	c3	10	282.75	69	6.1008	81.3084	42.6299
P103083	P2	A	C	20	C20	5_SPECS	CBK307841	BJ1895270	SENNOSIDE A	antiviral	c1	0.833333	316.5	131	10.3476	88.3293	74.0305
P103083	P2	A	C	21	C21	5_SPECS	CBK307841	BJ1895270	SENNOSIDE A	antiviral	c2	2.5	306.75	107	8.72046	85.6083	62.3896
P103083	P2	A	C	22	C22	5_SPECS	CBK307841	BJ1895270	SENNOSIDE A	antiviral	c3	10	345	35	2.53623	96.2831	18.1452
P103084	P2	B	C	20	C20	5_SPECS	CBK307841	BJ1895270	SENNOSIDE A	antiviral	c1	0.833333	326.5	180	13.7825	95.0918	92.0069
P103084	P2	B	C	21	C21	5_SPECS	CBK307841	BJ1895270	SENNOSIDE A	antiviral	c2	2.5	334.75	102	7.61763	97.4946	50.8523
P103084	P2	B	C	22	C22	5_SPECS	CBK307841	BJ1895270	SENNOSIDE A	antiviral	c3	10	343.5	65	4.73071	100.043	31.5804
P103085	P2	C	C	20	C20	5_SPECS	CBK307841	BJ1895270	SENNOSIDE A	antiviral	c1	0.833333	303	130	10.7261	87.5378	90.538
P103085	P2	C	C	21	C21	5_SPECS	CBK307841	BJ1895270	SENNOSIDE A	antiviral	c2	2.5	325	113	8.69231	93.8936	73.3711
P103085	P2	C	C	22	C22	5_SPECS	CBK307841	BJ1895270	SENNOSIDE A	antiviral	c3	10	336.75	32	2.37565	97.2882	20.0527
P103083	P2	A	I	14	I14	5_SPECS	CBK278019	BJ1898674	Sotrastaurin (AEB071)	antiviral	c1	0.833333	451.25	165	9.14127	125.936	65.4003
P103083	P2	A	I	15	I15	5_SPECS	CBK278019	BJ1898674	Sotrastaurin (AEB071)	antiviral	c2	2.5	446.75	157	8.78567	124.68	62.8562
P103083	P2	A	I	16	I16	5_SPECS	CBK278019	BJ1898674	Sotrastaurin (AEB071)	antiviral	c3	10	373.25	106	7.0998	104.167	50.7948
P103084	P2	B	I	14	I14	5_SPECS	CBK278019	BJ1898674	Sotrastaurin (AEB071)	antiviral	c1	0.833333	377.5	176	11.6556	109.945	77.8085
P103084	P2	B	I	15	I15	5_SPECS	CBK278019	BJ1898674	Sotrastaurin (AEB071)	antiviral	c2	2.5	331	129	9.7432	96.4024	65.0419
P103084	P2	B	I	16	I16	5_SPECS	CBK278019	BJ1898674	Sotrastaurin (AEB071)	antiviral	c3	10	329.5	68	5.15933	95.9656	34.4417
P103085	P2	C	I	14	I14	5_SPECS	CBK278019	BJ1898674	Sotrastaurin (AEB071)	antiviral	c1	0.833333	437.75	199	11.3649	126.467	95.9306
P103085	P2	C	I	15	I15	5_SPECS	CBK278019	BJ1898674	Sotrastaurin (AEB071)	antiviral	c2	2.5	284.5	101	8.87522	82.193	74.9151
P103085	P2	C	I	16	I16	5_SPECS	CBK278019	BJ1898674	Sotrastaurin (AEB071)	antiviral	c3	10	332.5	63	4.73684	96.0604	39.9833
P103083	P2	A	D	3	D03	5_SPECS	CBK307842	BJ1895274	TANNIC ACID	antiviral	c1	0.833333	353	259	18.3428	98.5158	131.232
P103083	P2	A	D	4	D04	5_SPECS	CBK307842	BJ1895274	TANNIC ACID	antiviral	c2	2.5	367	45	3.0654	102.423	21.9311
P103083	P2	A	D	5	D05	5_SPECS	CBK307842	BJ1895274	TANNIC ACID	antiviral	c3	10	296.25	63	5.31646	82.6779	38.0361
P103084	P2	B	D	3	D03	5_SPECS	CBK307842	BJ1895274	TANNIC ACID	antiviral	c1	0.833333	399.5	272	17.0213	116.353	113.627
P103084	P2	B	D	4	D04	5_SPECS	CBK307842	BJ1895274	TANNIC ACID	antiviral	c2	2.5	373.5	35	2.3427	108.78	15.639
P103084	P2	B	D	5	D05	5_SPECS	CBK307842	BJ1895274	TANNIC ACID	antiviral	c3	10	345.5	58	4.19682	100.626	28.0163
P103085	P2	C	D	3	D03	5_SPECS	CBK307842	BJ1895274	TANNIC ACID	antiviral	c1	0.833333	369.5	210	14.2084	106.75	119.932
P103085	P2	C	D	4	D04	5_SPECS	CBK307842	BJ1895274	TANNIC ACID	antiviral	c2	2.5	388.5	54	3.4749	112.239	29.3314
P103085	P2	C	D	5	D05	5_SPECS	CBK307842	BJ1895274	TANNIC ACID	antiviral	c3	10	320	35	2.73438	92.4491	23.0807
P103083	P2	A	E	3	E03	5_SPECS	CBK308137	BJ1896291	TC-H-106	proviral	c1	0.833333	349.75	182	13.0093	97.6088	93.0737
P103083	P2	A	E	4	E04	5_SPECS	CBK308137	BJ1896291	TC-H-106	proviral	c2	2.5	340.5	358	26.2849	95.0273	188.053
P103083	P2	A	E	6	E06	5_SPECS	CBK308137	BJ1896291	TC-H-106	proviral	c3	10	303.75	617	50.7819	84.771	363.314
P103084	P2	B	E	3	E03	5_SPECS	CBK308137	BJ1896291	TC-H-106	proviral	c1	0.833333	398	215	13.505	115.916	90.1543
P103084	P2	B	E	4	E04	5_SPECS	CBK308137	BJ1896291	TC-H-106	proviral	c2	2.5	390.25	285	18.2575	113.659	121.88
P103084	P2	B	E	6	E06	5_SPECS	CBK308137	BJ1896291	TC-H-106	proviral	c3	10	318	491	38.6006	92.6163	257.683
P103085	P2	C	E	3	E03	5_SPECS	CBK308137	BJ1896291	TC-H-106	proviral	c1	0.833333	379.75	236	15.5365	109.711	131.143
P103085	P2	C	E	4	E04	5_SPECS	CBK308137	BJ1896291	TC-H-106	proviral	c2	2.5	335.25	230	17.1514	96.8549	144.774
P103085	P2	C	E	6	E06	5_SPECS	CBK308137	BJ1896291	TC-H-106	proviral	c3	10	322.25	499	38.7122	93.0991	326.767
P103083	P2	A	F	9	F09	5_SPECS	CBK308706	BJ1897096	Telaglenastat	antiviral	c1	0.833333	214.5	15	1.74825	59.863	12.5077
P103083	P2	A	F	10	F10	5_SPECS	CBK308706	BJ1897096	Telaglenastat	antiviral	c2	2.5	239.25	42	4.38871	66.7703	31.3986
P103083	P2	A	F	11	F11	5_SPECS	CBK308706	BJ1897096	Telaglenastat	antiviral	c3	10	295.25	81	6.85859	82.3988	49.0691
P103084	P2	B	F	9	F09	5_SPECS	CBK308706	BJ1897096	Telaglenastat	antiviral	c1	0.833333	200	16	2	58.2492	13.3512
P103084	P2	B	F	10	F10	5_SPECS	CBK308706	BJ1897096	Telaglenastat	antiviral	c2	2.5	237.5	55	5.78947	69.1709	38.6483
P103084	P2	B	F	11	F11	5_SPECS	CBK308706	BJ1897096	Telaglenastat	antiviral	c3	10	261.75	97	9.26457	76.2337	61.8467
P103085	P2	C	F	9	F09	5_SPECS	CBK308706	BJ1897096	Telaglenastat	antiviral	c1	0.833333	216.75	20	2.30681	62.6198	19.4716
P103085	P2	C	F	10	F10	5_SPECS	CBK308706	BJ1897096	Telaglenastat	antiviral	c2	2.5	248.5	55	5.5332	71.7925	46.7053
P103085	P2	C	F	11	F11	5_SPECS	CBK308706	BJ1897096	Telaglenastat	antiviral	c3	10	272.75	88	8.06599	78.7984	68.0845
P103080	P1	A	L	16	L16	5_SPECS	CBK200638	BJ1897942	thioguanosine	antiviral	c1	0.833333	408.5	167	10.2203	102.794	92.4385
P103080	P1	A	L	17	L17	5_SPECS	CBK200638	BJ1897942	thioguanosine	antiviral	c2	2.5	342	118	8.62573	86.0599	78.0161
P103080	P1	A	L	18	L18	5_SPECS	CBK200638	BJ1897942	thioguanosine	antiviral	c3	10	287.25	47	4.09051	72.2827	36.997
P103081	P1	B	L	16	L16	5_SPECS	CBK200638	BJ1897942	thioguanosine	antiviral	c1	0.833333	321	227	17.6791	87.531	129.877
P103081	P1	B	L	17	L17	5_SPECS	CBK200638	BJ1897942	thioguanosine	antiviral	c2	2.5	305.25	141	11.5479	83.2362	84.8349
P103081	P1	B	L	18	L18	5_SPECS	CBK200638	BJ1897942	thioguanosine	antiviral	c3	10	286.75	74	6.45161	78.1916	47.3958
P103082	P1	C	L	16	L16	5_SPECS	CBK200638	BJ1897942	thioguanosine	antiviral	c1	0.833333	369	193	13.0759	106.111	91.3691
P103082	P1	C	L	17	L17	5_SPECS	CBK200638	BJ1897942	thioguanosine	antiviral	c2	2.5	332.75	166	12.4718	95.6866	87.1482
P103082	P1	C	L	18	L18	5_SPECS	CBK200638	BJ1897942	thioguanosine	antiviral	c3	10	265.25	80	7.54006	76.2761	52.6869
[truncated: 117 more rows]

## Sheet: A549 validation_grouped
effect	Compound ID	Batch nr	final conc (uM)	viability (% of control)	infection rate (% of control)	drug name	moa	target
[truncated: 525 more rows]

[truncated: 4 more sheets: HUVEC validation_indiv reps, HUVEC validation_grouped, funct. clustering_antivirals, funct. clustering_provirals]
